# Supplementary material for: Comparative Metagenomics and Metabolomes Reveals Abnormal Metabolism Activity Is Associated with Gut Microbiota in Alzheimer’s Disease Mice
Source: Int J Mol Sci. 2022 Sep 30;23(19):11560. doi: 10.3390/ijms231911560 (PMC9569518; doi:10.3390/ijms231911560)
Supplement: Supplementary file 1 [file ijms-23-11560-s001.zip]

Archive with 15 entries (9 files):
- Supplementary Files/
- Supplementary Files/Figures/
- Supplementary Files/Figures/Figure S1.jpg
- Supplementary Files/Figures/Figure S2.jpg
- Supplementary Files/Figures/Figure S3.jpg
- Supplementary Files/Figures/Figure S4.jpg
- Supplementary Files/Tables/
- Supplementary Files/Tables/Table S1/
- Supplementary Files/Tables/Table S1/Table S1-PAP vs WT.xls
- Supplementary Files/Tables/Table S2/
- Supplementary Files/Tables/Table S2/Table S2-ko PAP vs WT.xlsx
- Supplementary Files/Tables/Table S3/
- Supplementary Files/Tables/Table S3/Supplementary Table 3a. Differential fecal metabolites between PAP mice and WT mice..xls
- Supplementary Files/Tables/Table S3/Supplementary Table 3b. Differential serum metabolites between PAP mice and WT mice..xls
- Supplementary Files/Tables/Table S3/Supplementary Table 3c. Differential hippocampus metabolites between PAP mice and WT mice..xls
