# Supplementary material for: Comparative Metagenomics and Metabolomes Reveals Abnormal Metabolism Activity Is Associated with Gut Microbiota in Alzheimer’s Disease Mice
Source: Int J Mol Sci. 2022 Sep 30;23(19):11560. doi: 10.3390/ijms231911560 (PMC9569518; doi:10.3390/ijms231911560)
Supplement: Supplementary file 1 [file ijms-23-11560-s001.zip › Supplementary Files/Tables/Table S1/Table S1-PAP vs WT.xls]

Name	G1-vs-G2	detail
f__Rhodospirillaceae;g__Elstera	**	k__Bacteria;p__Proteobacteria;c__Alphaproteobacteria;o__Rhodospirillales;f__Rhodospirillaceae;g__Elstera
f__Nitrospiraceae;g__Leptospirillum	*	k__Bacteria;p__Nitrospirae;c__Nitrospira;o__Nitrospirales;f__Nitrospiraceae;g__Leptospirillum
f__Brachyspiraceae;g__Brachyspira	**	k__Bacteria;p__Spirochaetes;c__Spirochaetia;o__Brachyspirales;f__Brachyspiraceae;g__Brachyspira
f__Hyphomonadaceae;g__Hirschia	**	k__Bacteria;p__Proteobacteria;c__Alphaproteobacteria;o__Rhodobacterales;f__Hyphomonadaceae;g__Hirschia
f__Atopobiaceae;g__Atopobium	**	k__Bacteria;p__Actinobacteria;c__Coriobacteriia;o__Coriobacteriales;f__Atopobiaceae;g__Atopobium
f__Rhodospirillaceae;g__Magnetospirillum	**	k__Bacteria;p__Proteobacteria;c__Alphaproteobacteria;o__Rhodospirillales;f__Rhodospirillaceae;g__Magnetospirillum
f__Erysipelotrichaceae;g__Traorella	*	k__Bacteria;p__Firmicutes;c__Erysipelotrichia;o__Erysipelotrichales;f__Erysipelotrichaceae;g__Traorella
f__Candidatus Midichloriaceae;g__Candidatus Midichloria	*	k__Bacteria;p__Proteobacteria;c__Alphaproteobacteria;o__Rickettsiales;f__Candidatus Midichloriaceae;g__Candidatus Midichloria
f__Desulfobulbaceae;g__Desulforhopalus	*	k__Bacteria;p__Proteobacteria;c__Deltaproteobacteria;o__Desulfobacterales;f__Desulfobulbaceae;g__Desulforhopalus
f__Flavobacteriaceae;g__Eudoraea	*	k__Bacteria;p__Bacteroidetes;c__Flavobacteriia;o__Flavobacteriales;f__Flavobacteriaceae;g__Eudoraea
f__Cytophagaceae;g__Emticicia	**	k__Bacteria;p__Bacteroidetes;c__Cytophagia;o__Cytophagales;f__Cytophagaceae;g__Emticicia
f__Spirochaetaceae;g__Alkalispirochaeta	**	k__Bacteria;p__Spirochaetes;c__Spirochaetia;o__Spirochaetales;f__Spirochaetaceae;g__Alkalispirochaeta
f__Propionibacteriaceae;g__Granulicoccus	**	k__Bacteria;p__Actinobacteria;c__Actinobacteria;o__Propionibacteriales;f__Propionibacteriaceae;g__Granulicoccus
f__Rhizobiaceae;g__Liberibacter	*	k__Bacteria;p__Proteobacteria;c__Alphaproteobacteria;o__Rhizobiales;f__Rhizobiaceae;g__Liberibacter
f__Budviciaceae;g__Pragia	**	k__Bacteria;p__Proteobacteria;c__Gammaproteobacteria;o__Enterobacterales;f__Budviciaceae;g__Pragia
f__Eggerthellaceae;g__Eggerthella	*	k__Bacteria;p__Actinobacteria;c__Coriobacteriia;o__Eggerthellales;f__Eggerthellaceae;g__Eggerthella
f__Deferribacteraceae;g__Calditerrivibrio	**	k__Bacteria;p__Deferribacteres;c__Deferribacteres;o__Deferribacterales;f__Deferribacteraceae;g__Calditerrivibrio
f__Burkholderiaceae;g__Paraburkholderia	*	k__Bacteria;p__Proteobacteria;c__Betaproteobacteria;o__Burkholderiales;f__Burkholderiaceae;g__Paraburkholderia
f__Promicromonosporaceae;g__Promicromonospora	*	k__Bacteria;p__Actinobacteria;c__Actinobacteria;o__Micrococcales;f__Promicromonosporaceae;g__Promicromonospora
f__Erythrobacteraceae;g__Porphyrobacter	**	k__Bacteria;p__Proteobacteria;c__Alphaproteobacteria;o__Sphingomonadales;f__Erythrobacteraceae;g__Porphyrobacter
f__Anaplasmataceae;g__Ehrlichia	*	k__Bacteria;p__Proteobacteria;c__Alphaproteobacteria;o__Rickettsiales;f__Anaplasmataceae;g__Ehrlichia
f__Rivulariaceae;g__Rivularia	*	k__Bacteria;p__Cyanobacteria;c__Unclassified;o__Nostocales;f__Rivulariaceae;g__Rivularia
f__Thermaceae;g__Marinithermus	*	k__Bacteria;p__Deinococcus-Thermus;c__Deinococci;o__Thermales;f__Thermaceae;g__Marinithermus
f__Burkholderiaceae;g__Polynucleobacter	*	k__Bacteria;p__Proteobacteria;c__Betaproteobacteria;o__Burkholderiales;f__Burkholderiaceae;g__Polynucleobacter
f__Rhodospirillaceae;g__Magnetospira	**	k__Bacteria;p__Proteobacteria;c__Alphaproteobacteria;o__Rhodospirillales;f__Rhodospirillaceae;g__Magnetospira
f__Competibacteraceae;g__Candidatus Contendobacter	*	k__Bacteria;p__Proteobacteria;c__Gammaproteobacteria;o__Unclassified;f__Competibacteraceae;g__Candidatus Contendobacter
f__Simkaniaceae;g__Simkania	*	k__Bacteria;p__Chlamydiae;c__Chlamydiia;o__Parachlamydiales;f__Simkaniaceae;g__Simkania
f__Rhodobiaceae;g__Roseospirillum	*	k__Bacteria;p__Proteobacteria;c__Alphaproteobacteria;o__Rhizobiales;f__Rhodobiaceae;g__Roseospirillum
f__Pseudomonadaceae;g__Pseudomonas	**	k__Bacteria;p__Proteobacteria;c__Gammaproteobacteria;o__Pseudomonadales;f__Pseudomonadaceae;g__Pseudomonas
f__Ardenticatenaceae;g__Candidatus Promineofilum	**	k__Bacteria;p__Chloroflexi;c__Ardenticatenia;o__Ardenticatenales;f__Ardenticatenaceae;g__Candidatus Promineofilum
f__Rhodobacteraceae;g__Octadecabacter	*	k__Bacteria;p__Proteobacteria;c__Alphaproteobacteria;o__Rhodobacterales;f__Rhodobacteraceae;g__Octadecabacter
f__Bacteriovoracaceae;g__Bacteriovorax	*	k__Bacteria;p__Proteobacteria;c__Oligoflexia;o__Bacteriovoracales;f__Bacteriovoracaceae;g__Bacteriovorax
f__Rhodobacteraceae;g__Stappia	**	k__Bacteria;p__Proteobacteria;c__Alphaproteobacteria;o__Rhodobacterales;f__Rhodobacteraceae;g__Stappia
f__Unclassified;g__Candidatus Hodgkinia	*	k__Bacteria;p__Proteobacteria;c__Alphaproteobacteria;o__Rhizobiales;f__Unclassified;g__Candidatus Hodgkinia
f__Enterobacteriaceae;g__Cronobacter	*	k__Bacteria;p__Proteobacteria;c__Gammaproteobacteria;o__Enterobacterales;f__Enterobacteriaceae;g__Cronobacter
f__Pasteurellaceae;g__Avibacterium	**	k__Bacteria;p__Proteobacteria;c__Gammaproteobacteria;o__Pasteurellales;f__Pasteurellaceae;g__Avibacterium
f__Planctomycetaceae;g__Fuerstia	**	k__Bacteria;p__Planctomycetes;c__Planctomycetia;o__Planctomycetales;f__Planctomycetaceae;g__Fuerstia
f__Atopobiaceae;g__Libanicoccus	**	k__Bacteria;p__Actinobacteria;c__Coriobacteriia;o__Coriobacteriales;f__Atopobiaceae;g__Libanicoccus
f__Yersiniaceae;g__Candidatus Fukatsuia	*	k__Bacteria;p__Proteobacteria;c__Gammaproteobacteria;o__Enterobacterales;f__Yersiniaceae;g__Candidatus Fukatsuia
f__Coriobacteriaceae;g__Enorma	**	k__Bacteria;p__Actinobacteria;c__Coriobacteriia;o__Coriobacteriales;f__Coriobacteriaceae;g__Enorma
f__Enterobacteriaceae;g__Enterobacter	*	k__Bacteria;p__Proteobacteria;c__Gammaproteobacteria;o__Enterobacterales;f__Enterobacteriaceae;g__Enterobacter
f__Hapalosiphonaceae;g__Hapalosiphon	**	k__Bacteria;p__Cyanobacteria;c__Unclassified;o__Nostocales;f__Hapalosiphonaceae;g__Hapalosiphon
f__Rhodospirillaceae;g__Nitrospirillum	*	k__Bacteria;p__Proteobacteria;c__Alphaproteobacteria;o__Rhodospirillales;f__Rhodospirillaceae;g__Nitrospirillum
f__Merismopediaceae;g__Aphanocapsa	**	k__Bacteria;p__Cyanobacteria;c__Unclassified;o__Synechococcales;f__Merismopediaceae;g__Aphanocapsa
f__Methylococcaceae;g__Methylococcus	**	k__Bacteria;p__Proteobacteria;c__Gammaproteobacteria;o__Methylococcales;f__Methylococcaceae;g__Methylococcus
f__Rhodobacteraceae;g__Pelagicola	*	k__Bacteria;p__Proteobacteria;c__Alphaproteobacteria;o__Rhodobacterales;f__Rhodobacteraceae;g__Pelagicola
f__Hyphomicrobiaceae;g__Hyphomicrobium	**	k__Bacteria;p__Proteobacteria;c__Alphaproteobacteria;o__Rhizobiales;f__Hyphomicrobiaceae;g__Hyphomicrobium
f__Rhodospirillaceae;g__Magnetovibrio	**	k__Bacteria;p__Proteobacteria;c__Alphaproteobacteria;o__Rhodospirillales;f__Rhodospirillaceae;g__Magnetovibrio
f__Rhodobiaceae;g__Tepidicaulis	*	k__Bacteria;p__Proteobacteria;c__Alphaproteobacteria;o__Rhizobiales;f__Rhodobiaceae;g__Tepidicaulis
f__Gracilibacteraceae;g__Gracilibacter	*	k__Bacteria;p__Firmicutes;c__Clostridia;o__Clostridiales;f__Gracilibacteraceae;g__Gracilibacter
f__Chromobacteriaceae;g__Microvirgula	*	k__Bacteria;p__Proteobacteria;c__Betaproteobacteria;o__Neisseriales;f__Chromobacteriaceae;g__Microvirgula
f__Actinomycetaceae;g__Arcanobacterium	*	k__Bacteria;p__Actinobacteria;c__Actinobacteria;o__Actinomycetales;f__Actinomycetaceae;g__Arcanobacterium
f__Desulfurellaceae;g__Hippea	*	k__Bacteria;p__Proteobacteria;c__Deltaproteobacteria;o__Desulfurellales;f__Desulfurellaceae;g__Hippea
f__Xenococcaceae;g__Xenococcus	*	k__Bacteria;p__Cyanobacteria;c__Unclassified;o__Pleurocapsales;f__Xenococcaceae;g__Xenococcus
f__Sphingomonadaceae;g__Sphingomonas	*	k__Bacteria;p__Proteobacteria;c__Alphaproteobacteria;o__Sphingomonadales;f__Sphingomonadaceae;g__Sphingomonas
f__Rhodospirillaceae;g__Novispirillum	**	k__Bacteria;p__Proteobacteria;c__Alphaproteobacteria;o__Rhodospirillales;f__Rhodospirillaceae;g__Novispirillum
f__Unclassified;g__Levyella	*	k__Bacteria;p__Firmicutes;c__Clostridia;o__Clostridiales;f__Unclassified;g__Levyella
f__Enterococcaceae;g__Melissococcus	*	k__Bacteria;p__Firmicutes;c__Bacilli;o__Lactobacillales;f__Enterococcaceae;g__Melissococcus
f__Bacillaceae;g__Aeribacillus	**	k__Bacteria;p__Firmicutes;c__Bacilli;o__Bacillales;f__Bacillaceae;g__Aeribacillus
f__Unclassified;g__Nitratifractor	**	k__Bacteria;p__Proteobacteria;c__Epsilonproteobacteria;o__Campylobacterales;f__Unclassified;g__Nitratifractor
f__Eggerthellaceae;g__Arabia	*	k__Bacteria;p__Actinobacteria;c__Coriobacteriia;o__Eggerthellales;f__Eggerthellaceae;g__Arabia
f__Promicromonosporaceae;g__Isoptericola	*	k__Bacteria;p__Actinobacteria;c__Actinobacteria;o__Micrococcales;f__Promicromonosporaceae;g__Isoptericola
f__Anaerolineaceae;g__Bellilinea	*	k__Bacteria;p__Chloroflexi;c__Anaerolineae;o__Anaerolineales;f__Anaerolineaceae;g__Bellilinea
f__Chromobacteriaceae;g__Andreprevotia	*	k__Bacteria;p__Proteobacteria;c__Betaproteobacteria;o__Neisseriales;f__Chromobacteriaceae;g__Andreprevotia
f__Morganellaceae;g__Proteus	*	k__Bacteria;p__Proteobacteria;c__Gammaproteobacteria;o__Enterobacterales;f__Morganellaceae;g__Proteus
f__Sphingomonadaceae;g__Novosphingobium	**	k__Bacteria;p__Proteobacteria;c__Alphaproteobacteria;o__Sphingomonadales;f__Sphingomonadaceae;g__Novosphingobium
f__Kordiimonadaceae;g__Kordiimonas	**	k__Bacteria;p__Proteobacteria;c__Alphaproteobacteria;o__Kordiimonadales;f__Kordiimonadaceae;g__Kordiimonas
f__Campylobacteraceae;g__Sulfurospirillum	**	k__Bacteria;p__Proteobacteria;c__Epsilonproteobacteria;o__Campylobacterales;f__Campylobacteraceae;g__Sulfurospirillum
f__Oceanospirillaceae;g__Bermanella	**	k__Bacteria;p__Proteobacteria;c__Gammaproteobacteria;o__Oceanospirillales;f__Oceanospirillaceae;g__Bermanella
f__Eggerthellaceae;g__Cryptobacterium	**	k__Bacteria;p__Actinobacteria;c__Coriobacteriia;o__Eggerthellales;f__Eggerthellaceae;g__Cryptobacterium
f__Staphylococcaceae;g__Jeotgalicoccus	**	k__Bacteria;p__Firmicutes;c__Bacilli;o__Bacillales;f__Staphylococcaceae;g__Jeotgalicoccus
f__Flavobacteriaceae;g__Bizionia	*	k__Bacteria;p__Bacteroidetes;c__Flavobacteriia;o__Flavobacteriales;f__Flavobacteriaceae;g__Bizionia
f__Cytophagaceae;g__Ekhidna	*	k__Bacteria;p__Bacteroidetes;c__Cytophagia;o__Cytophagales;f__Cytophagaceae;g__Ekhidna
f__Unclassified;g__Gallaecimonas	*	k__Bacteria;p__Proteobacteria;c__Gammaproteobacteria;o__Unclassified;f__Unclassified;g__Gallaecimonas
f__Veillonellaceae;g__Veillonella	*	k__Bacteria;p__Firmicutes;c__Negativicutes;o__Veillonellales;f__Veillonellaceae;g__Veillonella
f__Methylothermaceae;g__Methylohalobius	*	k__Bacteria;p__Proteobacteria;c__Gammaproteobacteria;o__Methylococcales;f__Methylothermaceae;g__Methylohalobius
f__Anaeromyxobacteraceae;g__Anaeromyxobacter	*	k__Bacteria;p__Proteobacteria;c__Deltaproteobacteria;o__Myxococcales;f__Anaeromyxobacteraceae;g__Anaeromyxobacter
f__Orbaceae;g__Candidatus Schmidhempelia	*	k__Bacteria;p__Proteobacteria;c__Gammaproteobacteria;o__Orbales;f__Orbaceae;g__Candidatus Schmidhempelia
f__Rhodobacteraceae;g__Ahrensia	*	k__Bacteria;p__Proteobacteria;c__Alphaproteobacteria;o__Rhodobacterales;f__Rhodobacteraceae;g__Ahrensia
f__Rhodobacteraceae;g__Paracoccus	**	k__Bacteria;p__Proteobacteria;c__Alphaproteobacteria;o__Rhodobacterales;f__Rhodobacteraceae;g__Paracoccus
f__Atopobiaceae;g__Olsenella	**	k__Bacteria;p__Actinobacteria;c__Coriobacteriia;o__Coriobacteriales;f__Atopobiaceae;g__Olsenella
f__Unclassified;g__Micavibrio	**	k__Bacteria;p__Proteobacteria;c__Alphaproteobacteria;o__Unclassified;f__Unclassified;g__Micavibrio
f__Dermacoccaceae;g__Dermacoccus	*	k__Bacteria;p__Actinobacteria;c__Actinobacteria;o__Micrococcales;f__Dermacoccaceae;g__Dermacoccus
f__Hyphomonadaceae;g__Robiginitomaculum	*	k__Bacteria;p__Proteobacteria;c__Alphaproteobacteria;o__Rhodobacterales;f__Hyphomonadaceae;g__Robiginitomaculum
f__Flammeovirgaceae;g__Roseivirga	*	k__Bacteria;p__Bacteroidetes;c__Cytophagia;o__Cytophagales;f__Flammeovirgaceae;g__Roseivirga
f__Leptolyngbyaceae;g__Halomicronema	**	k__Bacteria;p__Cyanobacteria;c__Unclassified;o__Synechococcales;f__Leptolyngbyaceae;g__Halomicronema
f__Oceanospirillaceae;g__Nitrincola	*	k__Bacteria;p__Proteobacteria;c__Gammaproteobacteria;o__Oceanospirillales;f__Oceanospirillaceae;g__Nitrincola
f__Bdellovibrionaceae;g__Bdellovibrio	*	k__Bacteria;p__Proteobacteria;c__Oligoflexia;o__Bdellovibrionales;f__Bdellovibrionaceae;g__Bdellovibrio
f__Bradyrhizobiaceae;g__Afipia	*	k__Bacteria;p__Proteobacteria;c__Alphaproteobacteria;o__Rhizobiales;f__Bradyrhizobiaceae;g__Afipia
f__Archangiaceae;g__Hyalangium	**	k__Bacteria;p__Proteobacteria;c__Deltaproteobacteria;o__Myxococcales;f__Archangiaceae;g__Hyalangium
f__Flavobacteriaceae;g__Formosa	**	k__Bacteria;p__Bacteroidetes;c__Flavobacteriia;o__Flavobacteriales;f__Flavobacteriaceae;g__Formosa
f__Nocardiopsaceae;g__Marinactinospora	**	k__Bacteria;p__Actinobacteria;c__Actinobacteria;o__Streptosporangiales;f__Nocardiopsaceae;g__Marinactinospora
f__Comamonadaceae;g__Hylemonella	**	k__Bacteria;p__Proteobacteria;c__Betaproteobacteria;o__Burkholderiales;f__Comamonadaceae;g__Hylemonella
f__Flavobacteriaceae;g__Tamlana	*	k__Bacteria;p__Bacteroidetes;c__Flavobacteriia;o__Flavobacteriales;f__Flavobacteriaceae;g__Tamlana
f__Clostridiaceae;g__Thermobrachium	**	k__Bacteria;p__Firmicutes;c__Clostridia;o__Clostridiales;f__Clostridiaceae;g__Thermobrachium
f__Flavobacteriaceae;g__Pseudozobellia	**	k__Bacteria;p__Bacteroidetes;c__Flavobacteriia;o__Flavobacteriales;f__Flavobacteriaceae;g__Pseudozobellia
f__Thiotrichaceae;g__Thioploca	**	k__Bacteria;p__Proteobacteria;c__Gammaproteobacteria;o__Thiotrichales;f__Thiotrichaceae;g__Thioploca
f__Alteromonadaceae;g__Catenovulum	*	k__Bacteria;p__Proteobacteria;c__Gammaproteobacteria;o__Alteromonadales;f__Alteromonadaceae;g__Catenovulum
f__Nitrospiraceae;g__Candidatus Magnetobacterium	*	k__Bacteria;p__Nitrospirae;c__Nitrospira;o__Nitrospirales;f__Nitrospiraceae;g__Candidatus Magnetobacterium
f__Erysipelotrichaceae;g__Massiliomicrobiota	*	k__Bacteria;p__Firmicutes;c__Erysipelotrichia;o__Erysipelotrichales;f__Erysipelotrichaceae;g__Massiliomicrobiota
f__Piscirickettsiaceae;g__Thiomicrospira	*	k__Bacteria;p__Proteobacteria;c__Gammaproteobacteria;o__Thiotrichales;f__Piscirickettsiaceae;g__Thiomicrospira
f__Caulobacteraceae;g__Brevundimonas	**	k__Bacteria;p__Proteobacteria;c__Alphaproteobacteria;o__Caulobacterales;f__Caulobacteraceae;g__Brevundimonas
f__Unclassified;g__Leptothrix	**	k__Bacteria;p__Proteobacteria;c__Betaproteobacteria;o__Burkholderiales;f__Unclassified;g__Leptothrix
f__Cytophagaceae;g__Spirosoma	*	k__Bacteria;p__Bacteroidetes;c__Cytophagia;o__Cytophagales;f__Cytophagaceae;g__Spirosoma
f__Flavobacteriaceae;g__Wenyingzhuangia	*	k__Bacteria;p__Bacteroidetes;c__Flavobacteriia;o__Flavobacteriales;f__Flavobacteriaceae;g__Wenyingzhuangia
f__Zoogloeaceae;g__Thauera	*	k__Bacteria;p__Proteobacteria;c__Betaproteobacteria;o__Rhodocyclales;f__Zoogloeaceae;g__Thauera
f__Rhodocyclaceae;g__Candidatus Dactylopiibacterium	**	k__Bacteria;p__Proteobacteria;c__Betaproteobacteria;o__Rhodocyclales;f__Rhodocyclaceae;g__Candidatus Dactylopiibacterium
f__Demequinaceae;g__Demequina	**	k__Bacteria;p__Actinobacteria;c__Actinobacteria;o__Micrococcales;f__Demequinaceae;g__Demequina
f__Micrococcaceae;g__Kocuria	**	k__Bacteria;p__Actinobacteria;c__Actinobacteria;o__Micrococcales;f__Micrococcaceae;g__Kocuria
f__Neisseriaceae;g__Kingella	*	k__Bacteria;p__Proteobacteria;c__Betaproteobacteria;o__Neisseriales;f__Neisseriaceae;g__Kingella
f__Kiloniellaceae;g__Kiloniella	**	k__Bacteria;p__Proteobacteria;c__Alphaproteobacteria;o__Kiloniellales;f__Kiloniellaceae;g__Kiloniella
f__Pseudonocardiaceae;g__Amycolatopsis	**	k__Bacteria;p__Actinobacteria;c__Actinobacteria;o__Pseudonocardiales;f__Pseudonocardiaceae;g__Amycolatopsis
f__Rhodospirillaceae;g__Rhodospira	**	k__Bacteria;p__Proteobacteria;c__Alphaproteobacteria;o__Rhodospirillales;f__Rhodospirillaceae;g__Rhodospira
f__Elusimicrobiaceae;g__Elusimicrobium	**	k__Bacteria;p__Elusimicrobia;c__Elusimicrobia;o__Elusimicrobiales;f__Elusimicrobiaceae;g__Elusimicrobium
f__Flavobacteriaceae;g__Muricauda	**	k__Bacteria;p__Bacteroidetes;c__Flavobacteriia;o__Flavobacteriales;f__Flavobacteriaceae;g__Muricauda
f__Hyphomonadaceae;g__Euryhalocaulis	*	k__Bacteria;p__Proteobacteria;c__Alphaproteobacteria;o__Rhodobacterales;f__Hyphomonadaceae;g__Euryhalocaulis
f__Chromatiaceae;g__Thiorhodovibrio	**	k__Bacteria;p__Proteobacteria;c__Gammaproteobacteria;o__Chromatiales;f__Chromatiaceae;g__Thiorhodovibrio
f__Microbulbiferaceae;g__Microbulbifer	*	k__Bacteria;p__Proteobacteria;c__Gammaproteobacteria;o__Cellvibrionales;f__Microbulbiferaceae;g__Microbulbifer
f__Rhodobacteraceae;g__Thalassobium	**	k__Bacteria;p__Proteobacteria;c__Alphaproteobacteria;o__Rhodobacterales;f__Rhodobacteraceae;g__Thalassobium
f__Rubritaleaceae;g__Rubritalea	**	k__Bacteria;p__Verrucomicrobia;c__Verrucomicrobiae;o__Verrucomicrobiales;f__Rubritaleaceae;g__Rubritalea
f__Cohaesibacteraceae;g__Cohaesibacter	*	k__Bacteria;p__Proteobacteria;c__Alphaproteobacteria;o__Rhizobiales;f__Cohaesibacteraceae;g__Cohaesibacter
f__Oceanospirillaceae;g__Marinospirillum	**	k__Bacteria;p__Proteobacteria;c__Gammaproteobacteria;o__Oceanospirillales;f__Oceanospirillaceae;g__Marinospirillum
f__Verrucomicrobia subdivision 3;g__Pedosphaera	*	k__Bacteria;p__Verrucomicrobia;c__Verrucomicrobiae;o__Verrucomicrobiales;f__Verrucomicrobia subdivision 3;g__Pedosphaera
f__Alicyclobacillaceae;g__Tumebacillus	*	k__Bacteria;p__Firmicutes;c__Bacilli;o__Bacillales;f__Alicyclobacillaceae;g__Tumebacillus
f__Chitinophagaceae;g__Thermoflavifilum	*	k__Bacteria;p__Bacteroidetes;c__Chitinophagia;o__Chitinophagales;f__Chitinophagaceae;g__Thermoflavifilum
f__Barnesiellaceae;g__Coprobacter	*	k__Bacteria;p__Bacteroidetes;c__Bacteroidia;o__Bacteroidales;f__Barnesiellaceae;g__Coprobacter
f__Crocinitomicaceae;g__Crocinitomix	*	k__Bacteria;p__Bacteroidetes;c__Flavobacteriia;o__Flavobacteriales;f__Crocinitomicaceae;g__Crocinitomix
f__Erysipelotrichaceae;g__Ileibacterium	*	k__Bacteria;p__Firmicutes;c__Erysipelotrichia;o__Erysipelotrichales;f__Erysipelotrichaceae;g__Ileibacterium
f__Rhodobacteraceae;g__Wenxinia	**	k__Bacteria;p__Proteobacteria;c__Alphaproteobacteria;o__Rhodobacterales;f__Rhodobacteraceae;g__Wenxinia
f__Ktedonobacteraceae;g__Ktedonobacter	**	k__Bacteria;p__Chloroflexi;c__Ktedonobacteria;o__Ktedonobacterales;f__Ktedonobacteraceae;g__Ktedonobacter
f__Marinilabiliaceae;g__Alkaliflexus	*	k__Bacteria;p__Bacteroidetes;c__Bacteroidia;o__Marinilabiliales;f__Marinilabiliaceae;g__Alkaliflexus
f__Budviciaceae;g__Budvicia	*	k__Bacteria;p__Proteobacteria;c__Gammaproteobacteria;o__Enterobacterales;f__Budviciaceae;g__Budvicia
f__Propionibacteriaceae;g__Cutibacterium	**	k__Bacteria;p__Actinobacteria;c__Actinobacteria;o__Propionibacteriales;f__Propionibacteriaceae;g__Cutibacterium
f__Acetobacteraceae;g__Commensalibacter	*	k__Bacteria;p__Proteobacteria;c__Alphaproteobacteria;o__Rhodospirillales;f__Acetobacteraceae;g__Commensalibacter
f__Prevotellaceae;g__Paraprevotella	*	k__Bacteria;p__Bacteroidetes;c__Bacteroidia;o__Bacteroidales;f__Prevotellaceae;g__Paraprevotella
f__Coriobacteriaceae;g__Collinsella	**	k__Bacteria;p__Actinobacteria;c__Coriobacteriia;o__Coriobacteriales;f__Coriobacteriaceae;g__Collinsella
f__Methylophilaceae;g__Candidatus Methylopumilus	*	k__Bacteria;p__Proteobacteria;c__Betaproteobacteria;o__Nitrosomonadales;f__Methylophilaceae;g__Candidatus Methylopumilus
f__Rhodanobacteraceae;g__Rhodanobacter	*	k__Bacteria;p__Proteobacteria;c__Gammaproteobacteria;o__Xanthomonadales;f__Rhodanobacteraceae;g__Rhodanobacter
f__Peptostreptococcaceae;g__Criibacterium	*	k__Bacteria;p__Firmicutes;c__Clostridia;o__Clostridiales;f__Peptostreptococcaceae;g__Criibacterium
f__Desulfomicrobiaceae;g__Desulfoplanes	*	k__Bacteria;p__Proteobacteria;c__Deltaproteobacteria;o__Desulfovibrionales;f__Desulfomicrobiaceae;g__Desulfoplanes
f__Sinobacteraceae;g__Fontimonas	*	k__Bacteria;p__Proteobacteria;c__Gammaproteobacteria;o__Nevskiales;f__Sinobacteraceae;g__Fontimonas
f__Oscillochloridaceae;g__Oscillochloris	**	k__Bacteria;p__Chloroflexi;c__Chloroflexia;o__Chloroflexales;f__Oscillochloridaceae;g__Oscillochloris
f__Pyrinomonadaceae;g__Pyrinomonas	**	k__Bacteria;p__Acidobacteria;c__Blastocatellia;o__Unclassified;f__Pyrinomonadaceae;g__Pyrinomonas
f__Unclassified;g__Polymorphum	**	k__Bacteria;p__Proteobacteria;c__Alphaproteobacteria;o__Unclassified;f__Unclassified;g__Polymorphum
f__Sphingomonadaceae;g__Sphingopyxis	**	k__Bacteria;p__Proteobacteria;c__Alphaproteobacteria;o__Sphingomonadales;f__Sphingomonadaceae;g__Sphingopyxis
f__Erwiniaceae;g__Pantoea	*	k__Bacteria;p__Proteobacteria;c__Gammaproteobacteria;o__Enterobacterales;f__Erwiniaceae;g__Pantoea
f__Rhodobacteraceae;g__Thalassobius	*	k__Bacteria;p__Proteobacteria;c__Alphaproteobacteria;o__Rhodobacterales;f__Rhodobacteraceae;g__Thalassobius
f__Halanaerobiaceae;g__Halarsenatibacter	**	k__Bacteria;p__Firmicutes;c__Clostridia;o__Halanaerobiales;f__Halanaerobiaceae;g__Halarsenatibacter
f__Desulfobacteraceae;g__Desulfobacter	*	k__Bacteria;p__Proteobacteria;c__Deltaproteobacteria;o__Desulfobacterales;f__Desulfobacteraceae;g__Desulfobacter
f__Methylocystaceae;g__Terasakiella	*	k__Bacteria;p__Proteobacteria;c__Alphaproteobacteria;o__Rhizobiales;f__Methylocystaceae;g__Terasakiella
f__Flavobacteriaceae;g__Xanthomarina	**	k__Bacteria;p__Bacteroidetes;c__Flavobacteriia;o__Flavobacteriales;f__Flavobacteriaceae;g__Xanthomarina
f__Neisseriaceae;g__Vitreoscilla	**	k__Bacteria;p__Proteobacteria;c__Betaproteobacteria;o__Neisseriales;f__Neisseriaceae;g__Vitreoscilla
f__Desulfobacteraceae;g__Desulfatitalea	*	k__Bacteria;p__Proteobacteria;c__Deltaproteobacteria;o__Desulfobacterales;f__Desulfobacteraceae;g__Desulfatitalea
f__Flavobacteriaceae;g__Mesoflavibacter	**	k__Bacteria;p__Bacteroidetes;c__Flavobacteriia;o__Flavobacteriales;f__Flavobacteriaceae;g__Mesoflavibacter
f__Rhodospirillaceae;g__Haematospirillum	**	k__Bacteria;p__Proteobacteria;c__Alphaproteobacteria;o__Rhodospirillales;f__Rhodospirillaceae;g__Haematospirillum
f__Ectothiorhodospiraceae;g__Alkalilimnicola	**	k__Bacteria;p__Proteobacteria;c__Gammaproteobacteria;o__Chromatiales;f__Ectothiorhodospiraceae;g__Alkalilimnicola
f__Rhodobiaceae;g__Afifella	**	k__Bacteria;p__Proteobacteria;c__Alphaproteobacteria;o__Rhizobiales;f__Rhodobiaceae;g__Afifella
f__Chroococcidiopsidaceae;g__Chroococcidiopsis	*	k__Bacteria;p__Cyanobacteria;c__Unclassified;o__Chroococcidiopsidales;f__Chroococcidiopsidaceae;g__Chroococcidiopsis
f__Balneolaceae;g__Rhodohalobacter	*	k__Bacteria;p__Balneolaeota;c__Balneolia;o__Balneolales;f__Balneolaceae;g__Rhodohalobacter
f__Acetobacteraceae;g__Acetobacter	*	k__Bacteria;p__Proteobacteria;c__Alphaproteobacteria;o__Rhodospirillales;f__Acetobacteraceae;g__Acetobacter
f__Azonexaceae;g__Azonexus	**	k__Bacteria;p__Proteobacteria;c__Betaproteobacteria;o__Rhodocyclales;f__Azonexaceae;g__Azonexus
f__Planococcaceae;g__Kurthia	*	k__Bacteria;p__Firmicutes;c__Bacilli;o__Bacillales;f__Planococcaceae;g__Kurthia
f__Bacillaceae;g__Piscibacillus	*	k__Bacteria;p__Firmicutes;c__Bacilli;o__Bacillales;f__Bacillaceae;g__Piscibacillus
f__Rhodobacteraceae;g__Pseudoruegeria	*	k__Bacteria;p__Proteobacteria;c__Alphaproteobacteria;o__Rhodobacterales;f__Rhodobacteraceae;g__Pseudoruegeria
f__Ruminococcaceae;g__Neglecta	*	k__Bacteria;p__Firmicutes;c__Clostridia;o__Clostridiales;f__Ruminococcaceae;g__Neglecta
f__Candidatus Brocadiaceae;g__Candidatus Scalindua	**	k__Bacteria;p__Planctomycetes;c__Planctomycetia;o__Candidatus Brocadiales;f__Candidatus Brocadiaceae;g__Candidatus Scalindua
f__Rhodobacteraceae;g__Tateyamaria	*	k__Bacteria;p__Proteobacteria;c__Alphaproteobacteria;o__Rhodobacterales;f__Rhodobacteraceae;g__Tateyamaria
f__Rhodobacteraceae;g__Tranquillimonas	**	k__Bacteria;p__Proteobacteria;c__Alphaproteobacteria;o__Rhodobacterales;f__Rhodobacteraceae;g__Tranquillimonas
f__Moritellaceae;g__Moritella	*	k__Bacteria;p__Proteobacteria;c__Gammaproteobacteria;o__Alteromonadales;f__Moritellaceae;g__Moritella
f__Hahellaceae;g__Zooshikella	*	k__Bacteria;p__Proteobacteria;c__Gammaproteobacteria;o__Oceanospirillales;f__Hahellaceae;g__Zooshikella
f__Planococcaceae;g__Sporosarcina	**	k__Bacteria;p__Firmicutes;c__Bacilli;o__Bacillales;f__Planococcaceae;g__Sporosarcina
f__Pseudobacteriovoracaceae;g__Pseudobacteriovorax	*	k__Bacteria;p__Proteobacteria;c__Oligoflexia;o__Oligoflexales;f__Pseudobacteriovoracaceae;g__Pseudobacteriovorax
f__Halomonadaceae;g__Zymobacter	*	k__Bacteria;p__Proteobacteria;c__Gammaproteobacteria;o__Oceanospirillales;f__Halomonadaceae;g__Zymobacter
f__Flavobacteriaceae;g__Leeuwenhoekiella	*	k__Bacteria;p__Bacteroidetes;c__Flavobacteriia;o__Flavobacteriales;f__Flavobacteriaceae;g__Leeuwenhoekiella
f__Catenulisporaceae;g__Catenulispora	**	k__Bacteria;p__Actinobacteria;c__Actinobacteria;o__Catenulisporales;f__Catenulisporaceae;g__Catenulispora
f__Coriobacteriaceae;g__Coriobacterium	**	k__Bacteria;p__Actinobacteria;c__Coriobacteriia;o__Coriobacteriales;f__Coriobacteriaceae;g__Coriobacterium
f__Waddliaceae;g__Waddlia	*	k__Bacteria;p__Chlamydiae;c__Chlamydiia;o__Parachlamydiales;f__Waddliaceae;g__Waddlia
f__Planctomycetaceae;g__Blastopirellula	*	k__Bacteria;p__Planctomycetes;c__Planctomycetia;o__Planctomycetales;f__Planctomycetaceae;g__Blastopirellula
f__Oxalobacteraceae;g__Herminiimonas	**	k__Bacteria;p__Proteobacteria;c__Betaproteobacteria;o__Burkholderiales;f__Oxalobacteraceae;g__Herminiimonas
f__Comamonadaceae;g__Comamonas	**	k__Bacteria;p__Proteobacteria;c__Betaproteobacteria;o__Burkholderiales;f__Comamonadaceae;g__Comamonas
f__Anaerolineaceae;g__Thermanaerothrix	*	k__Bacteria;p__Chloroflexi;c__Anaerolineae;o__Anaerolineales;f__Anaerolineaceae;g__Thermanaerothrix
f__Methylobacteriaceae;g__Methylobacterium	*	k__Bacteria;p__Proteobacteria;c__Alphaproteobacteria;o__Rhizobiales;f__Methylobacteriaceae;g__Methylobacterium
f__Actinomycetaceae;g__Mobiluncus	*	k__Bacteria;p__Actinobacteria;c__Actinobacteria;o__Actinomycetales;f__Actinomycetaceae;g__Mobiluncus
f__Pelagibacteraceae;g__Candidatus Pelagibacter	**	k__Bacteria;p__Proteobacteria;c__Alphaproteobacteria;o__Pelagibacterales;f__Pelagibacteraceae;g__Candidatus Pelagibacter
f__Propionibacteriaceae;g__Propionibacterium	*	k__Bacteria;p__Actinobacteria;c__Actinobacteria;o__Propionibacteriales;f__Propionibacteriaceae;g__Propionibacterium
f__Pseudonocardiaceae;g__Lechevalieria	*	k__Bacteria;p__Actinobacteria;c__Actinobacteria;o__Pseudonocardiales;f__Pseudonocardiaceae;g__Lechevalieria
f__Rhodospirillaceae;g__Oceanibaculum	*	k__Bacteria;p__Proteobacteria;c__Alphaproteobacteria;o__Rhodospirillales;f__Rhodospirillaceae;g__Oceanibaculum
f__Rhodospirillaceae;g__Thalassospira	**	k__Bacteria;p__Proteobacteria;c__Alphaproteobacteria;o__Rhodospirillales;f__Rhodospirillaceae;g__Thalassospira
f__Rhodocyclaceae;g__Propionivibrio	*	k__Bacteria;p__Proteobacteria;c__Betaproteobacteria;o__Rhodocyclales;f__Rhodocyclaceae;g__Propionivibrio
f__Alteromonadaceae;g__Aliagarivorans	**	k__Bacteria;p__Proteobacteria;c__Gammaproteobacteria;o__Alteromonadales;f__Alteromonadaceae;g__Aliagarivorans
f__Prolixibacteraceae;g__Sunxiuqinia	*	k__Bacteria;p__Bacteroidetes;c__Bacteroidia;o__Marinilabiliales;f__Prolixibacteraceae;g__Sunxiuqinia
f__Flavobacteriaceae;g__Aequorivita	*	k__Bacteria;p__Bacteroidetes;c__Flavobacteriia;o__Flavobacteriales;f__Flavobacteriaceae;g__Aequorivita
f__Nannocystaceae;g__Nannocystis	*	k__Bacteria;p__Proteobacteria;c__Deltaproteobacteria;o__Myxococcales;f__Nannocystaceae;g__Nannocystis
f__Aquificaceae;g__Hydrogenobaculum	*	k__Bacteria;p__Aquificae;c__Aquificae;o__Aquificales;f__Aquificaceae;g__Hydrogenobaculum
f__Cytophagaceae;g__Anditalea	**	k__Bacteria;p__Bacteroidetes;c__Cytophagia;o__Cytophagales;f__Cytophagaceae;g__Anditalea
f__Flavobacteriaceae;g__Flaviramulus	**	k__Bacteria;p__Bacteroidetes;c__Flavobacteriia;o__Flavobacteriales;f__Flavobacteriaceae;g__Flaviramulus
f__Eggerthellaceae;g__Adlercreutzia	*	k__Bacteria;p__Actinobacteria;c__Coriobacteriia;o__Eggerthellales;f__Eggerthellaceae;g__Adlercreutzia
f__Erythrobacteraceae;g__Erythrobacter	*	k__Bacteria;p__Proteobacteria;c__Alphaproteobacteria;o__Sphingomonadales;f__Erythrobacteraceae;g__Erythrobacter
f__Unclassified;g__Candidatus Fonsibacter	*	k__Bacteria;p__Proteobacteria;c__Alphaproteobacteria;o__Pelagibacterales;f__Unclassified;g__Candidatus Fonsibacter
f__Desulfobacteraceae;g__Desulfatiglans	*	k__Bacteria;p__Proteobacteria;c__Deltaproteobacteria;o__Desulfobacterales;f__Desulfobacteraceae;g__Desulfatiglans
f__Granulosicoccaceae;g__Granulosicoccus	*	k__Bacteria;p__Proteobacteria;c__Gammaproteobacteria;o__Chromatiales;f__Granulosicoccaceae;g__Granulosicoccus
f__Geobacteraceae;g__Geoalkalibacter	*	k__Bacteria;p__Proteobacteria;c__Deltaproteobacteria;o__Desulfuromonadales;f__Geobacteraceae;g__Geoalkalibacter
f__Unclassified;g__Methyloceanibacter	*	k__Bacteria;p__Proteobacteria;c__Alphaproteobacteria;o__Rhizobiales;f__Unclassified;g__Methyloceanibacter
f__Hyphomonadaceae;g__Henriciella	**	k__Bacteria;p__Proteobacteria;c__Alphaproteobacteria;o__Rhodobacterales;f__Hyphomonadaceae;g__Henriciella
f__Unclassified;g__Mitsuaria	**	k__Bacteria;p__Proteobacteria;c__Betaproteobacteria;o__Burkholderiales;f__Unclassified;g__Mitsuaria
f__Bradyrhizobiaceae;g__Bosea	*	k__Bacteria;p__Proteobacteria;c__Alphaproteobacteria;o__Rhizobiales;f__Bradyrhizobiaceae;g__Bosea
f__Piscirickettsiaceae;g__Sulfurivirga	*	k__Bacteria;p__Proteobacteria;c__Gammaproteobacteria;o__Thiotrichales;f__Piscirickettsiaceae;g__Sulfurivirga
f__Leuconostocaceae;g__Weissella	**	k__Bacteria;p__Firmicutes;c__Bacilli;o__Lactobacillales;f__Leuconostocaceae;g__Weissella
f__Cryomorphaceae;g__Owenweeksia	*	k__Bacteria;p__Bacteroidetes;c__Flavobacteriia;o__Flavobacteriales;f__Cryomorphaceae;g__Owenweeksia
f__Chlamydiaceae;g__Candidatus Rubidus	*	k__Bacteria;p__Chlamydiae;c__Chlamydiia;o__Chlamydiales;f__Chlamydiaceae;g__Candidatus Rubidus
f__Phyllobacteriaceae;g__Mesorhizobium	**	k__Bacteria;p__Proteobacteria;c__Alphaproteobacteria;o__Rhizobiales;f__Phyllobacteriaceae;g__Mesorhizobium
f__Halothiobacillaceae;g__Halothiobacillus	**	k__Bacteria;p__Proteobacteria;c__Gammaproteobacteria;o__Chromatiales;f__Halothiobacillaceae;g__Halothiobacillus
f__Clostridiaceae;g__Proteiniclasticum	*	k__Bacteria;p__Firmicutes;c__Clostridia;o__Clostridiales;f__Clostridiaceae;g__Proteiniclasticum
f__Erysipelotrichaceae;g__Allobaculum	*	k__Bacteria;p__Firmicutes;c__Erysipelotrichia;o__Erysipelotrichales;f__Erysipelotrichaceae;g__Allobaculum
f__Streptococcaceae;g__Lactococcus	*	k__Bacteria;p__Firmicutes;c__Bacilli;o__Lactobacillales;f__Streptococcaceae;g__Lactococcus
f__Marinilabiliaceae;g__Anaerophaga	*	k__Bacteria;p__Bacteroidetes;c__Bacteroidia;o__Marinilabiliales;f__Marinilabiliaceae;g__Anaerophaga
f__Bacillaceae;g__Caldibacillus	*	k__Bacteria;p__Firmicutes;c__Bacilli;o__Bacillales;f__Bacillaceae;g__Caldibacillus
f__Acetobacteraceae;g__Belnapia	**	k__Bacteria;p__Proteobacteria;c__Alphaproteobacteria;o__Rhodospirillales;f__Acetobacteraceae;g__Belnapia
f__Carnobacteriaceae;g__Granulicatella	*	k__Bacteria;p__Firmicutes;c__Bacilli;o__Lactobacillales;f__Carnobacteriaceae;g__Granulicatella
f__Bacillaceae;g__Hydrogenibacillus	*	k__Bacteria;p__Firmicutes;c__Bacilli;o__Bacillales;f__Bacillaceae;g__Hydrogenibacillus
f__Synergistaceae;g__Dethiosulfovibrio	*	k__Bacteria;p__Synergistetes;c__Synergistia;o__Synergistales;f__Synergistaceae;g__Dethiosulfovibrio
f__Caulobacteraceae;g__Asticcacaulis	*	k__Bacteria;p__Proteobacteria;c__Alphaproteobacteria;o__Caulobacterales;f__Caulobacteraceae;g__Asticcacaulis
f__Rickettsiaceae;g__Orientia	*	k__Bacteria;p__Proteobacteria;c__Alphaproteobacteria;o__Rickettsiales;f__Rickettsiaceae;g__Orientia
f__Alcaligenaceae;g__Orrella	*	k__Bacteria;p__Proteobacteria;c__Betaproteobacteria;o__Burkholderiales;f__Alcaligenaceae;g__Orrella
f__Candidatus Paracaedibacteraceae;g__Candidatus Odyssella	*	k__Bacteria;p__Proteobacteria;c__Alphaproteobacteria;o__Holosporales;f__Candidatus Paracaedibacteraceae;g__Candidatus Odyssella
f__Erysipelotrichaceae;g__Turicibacter	**	k__Bacteria;p__Firmicutes;c__Erysipelotrichia;o__Erysipelotrichales;f__Erysipelotrichaceae;g__Turicibacter
f__Microcoleaceae;g__Trichodesmium	*	k__Bacteria;p__Cyanobacteria;c__Unclassified;o__Oscillatoriales;f__Microcoleaceae;g__Trichodesmium
f__Hyphomonadaceae;g__Hellea	**	k__Bacteria;p__Proteobacteria;c__Alphaproteobacteria;o__Rhodobacterales;f__Hyphomonadaceae;g__Hellea
f__Flavobacteriaceae;g__Vaginella	**	k__Bacteria;p__Bacteroidetes;c__Flavobacteriia;o__Flavobacteriales;f__Flavobacteriaceae;g__Vaginella
f__Eggerthellaceae;g__Slackia	*	k__Bacteria;p__Actinobacteria;c__Coriobacteriia;o__Eggerthellales;f__Eggerthellaceae;g__Slackia
f__Rhodospirillaceae;g__Caenispirillum	*	k__Bacteria;p__Proteobacteria;c__Alphaproteobacteria;o__Rhodospirillales;f__Rhodospirillaceae;g__Caenispirillum
f__Rhizobiaceae;g__Neorhizobium	**	k__Bacteria;p__Proteobacteria;c__Alphaproteobacteria;o__Rhizobiales;f__Rhizobiaceae;g__Neorhizobium
f__Thiotrichaceae;g__Candidatus Marithrix	**	k__Bacteria;p__Proteobacteria;c__Gammaproteobacteria;o__Thiotrichales;f__Thiotrichaceae;g__Candidatus Marithrix
f__Thermoflexaceae;g__Thermoflexus	*	k__Bacteria;p__Chloroflexi;c__Thermoflexia;o__Thermoflexales;f__Thermoflexaceae;g__Thermoflexus
f__Kordiimonadaceae;g__Emcibacter	*	k__Bacteria;p__Proteobacteria;c__Alphaproteobacteria;o__Kordiimonadales;f__Kordiimonadaceae;g__Emcibacter
f__Cytophagaceae;g__Cytophaga	**	k__Bacteria;p__Bacteroidetes;c__Cytophagia;o__Cytophagales;f__Cytophagaceae;g__Cytophaga
f__Synechococcaceae;g__Dactylococcopsis	*	k__Bacteria;p__Cyanobacteria;c__Unclassified;o__Synechococcales;f__Synechococcaceae;g__Dactylococcopsis
f__Erysipelotrichaceae;g__Dubosiella	*	k__Bacteria;p__Firmicutes;c__Erysipelotrichia;o__Erysipelotrichales;f__Erysipelotrichaceae;g__Dubosiella
f__Piscirickettsiaceae;g__Hydrogenovibrio	*	k__Bacteria;p__Proteobacteria;c__Gammaproteobacteria;o__Thiotrichales;f__Piscirickettsiaceae;g__Hydrogenovibrio
f__Hymenobacteraceae;g__Hymenobacter	*	k__Bacteria;p__Bacteroidetes;c__Cytophagia;o__Cytophagales;f__Hymenobacteraceae;g__Hymenobacter
f__Methylocystaceae;g__Methylocystis	*	k__Bacteria;p__Proteobacteria;c__Alphaproteobacteria;o__Rhizobiales;f__Methylocystaceae;g__Methylocystis
f__Rhodospirillaceae;g__Candidatus Endolissoclinum	*	k__Bacteria;p__Proteobacteria;c__Alphaproteobacteria;o__Rhodospirillales;f__Rhodospirillaceae;g__Candidatus Endolissoclinum
f__Anaplasmataceae;g__Candidatus Xenolissoclinum	*	k__Bacteria;p__Proteobacteria;c__Alphaproteobacteria;o__Rickettsiales;f__Anaplasmataceae;g__Candidatus Xenolissoclinum
f__Nocardiopsaceae;g__Nocardiopsis	**	k__Bacteria;p__Actinobacteria;c__Actinobacteria;o__Streptosporangiales;f__Nocardiopsaceae;g__Nocardiopsis
f__Acidimicrobiaceae;g__Acidithrix	*	k__Bacteria;p__Actinobacteria;c__Acidimicrobiia;o__Acidimicrobiales;f__Acidimicrobiaceae;g__Acidithrix
f__Oscillatoriaceae;g__Oscillatoria	*	k__Bacteria;p__Cyanobacteria;c__Unclassified;o__Oscillatoriales;f__Oscillatoriaceae;g__Oscillatoria
f__Bacillaceae;g__Quasibacillus	**	k__Bacteria;p__Firmicutes;c__Bacilli;o__Bacillales;f__Bacillaceae;g__Quasibacillus
f__Lentisphaeraceae;g__Lentisphaera	**	k__Bacteria;p__Lentisphaerae;c__Lentisphaeria;o__Lentisphaerales;f__Lentisphaeraceae;g__Lentisphaera
f__Flammeovirgaceae;g__Nafulsella	*	k__Bacteria;p__Bacteroidetes;c__Cytophagia;o__Cytophagales;f__Flammeovirgaceae;g__Nafulsella
f__Flavobacteriaceae;g__Croceibacter	**	k__Bacteria;p__Bacteroidetes;c__Flavobacteriia;o__Flavobacteriales;f__Flavobacteriaceae;g__Croceibacter
f__Thorselliaceae;g__Thorsellia	*	k__Bacteria;p__Proteobacteria;c__Gammaproteobacteria;o__Enterobacterales;f__Thorselliaceae;g__Thorsellia
f__Fortieaceae;g__Fortiea	*	k__Bacteria;p__Cyanobacteria;c__Unclassified;o__Nostocales;f__Fortieaceae;g__Fortiea
f__Rhodobacteraceae;g__Marivita	**	k__Bacteria;p__Proteobacteria;c__Alphaproteobacteria;o__Rhodobacterales;f__Rhodobacteraceae;g__Marivita
f__Microcoleaceae;g__Microcoleus	*	k__Bacteria;p__Cyanobacteria;c__Unclassified;o__Oscillatoriales;f__Microcoleaceae;g__Microcoleus
f__Chitinophagaceae;g__Niabella	**	k__Bacteria;p__Bacteroidetes;c__Chitinophagia;o__Chitinophagales;f__Chitinophagaceae;g__Niabella
f__Flavobacteriaceae;g__Lacinutrix	*	k__Bacteria;p__Bacteroidetes;c__Flavobacteriia;o__Flavobacteriales;f__Flavobacteriaceae;g__Lacinutrix
f__Demequinaceae;g__Lysinimicrobium	**	k__Bacteria;p__Actinobacteria;c__Actinobacteria;o__Micrococcales;f__Demequinaceae;g__Lysinimicrobium
f__Micromonosporaceae;g__Asanoa	*	k__Bacteria;p__Actinobacteria;c__Actinobacteria;o__Micromonosporales;f__Micromonosporaceae;g__Asanoa
f__Rhodobacteraceae;g__Pseudovibrio	**	k__Bacteria;p__Proteobacteria;c__Alphaproteobacteria;o__Rhodobacterales;f__Rhodobacteraceae;g__Pseudovibrio
f__Planctomycetaceae;g__Planctomicrobium	*	k__Bacteria;p__Planctomycetes;c__Planctomycetia;o__Planctomycetales;f__Planctomycetaceae;g__Planctomicrobium
f__Pseudonocardiaceae;g__Actinosynnema	**	k__Bacteria;p__Actinobacteria;c__Actinobacteria;o__Pseudonocardiales;f__Pseudonocardiaceae;g__Actinosynnema
f__Methylococcaceae;g__Methylomarinum	*	k__Bacteria;p__Proteobacteria;c__Gammaproteobacteria;o__Methylococcales;f__Methylococcaceae;g__Methylomarinum
f__Rhodospirillaceae;g__Insolitispirillum	*	k__Bacteria;p__Proteobacteria;c__Alphaproteobacteria;o__Rhodospirillales;f__Rhodospirillaceae;g__Insolitispirillum
f__Rhodospirillaceae;g__Skermanella	**	k__Bacteria;p__Proteobacteria;c__Alphaproteobacteria;o__Rhodospirillales;f__Rhodospirillaceae;g__Skermanella
f__Hyphomonadaceae;g__Oceanicaulis	*	k__Bacteria;p__Proteobacteria;c__Alphaproteobacteria;o__Rhodobacterales;f__Hyphomonadaceae;g__Oceanicaulis
f__Actinomycetaceae;g__Actinomyces	*	k__Bacteria;p__Actinobacteria;c__Actinobacteria;o__Actinomycetales;f__Actinomycetaceae;g__Actinomyces
f__Bifidobacteriaceae;g__Bombiscardovia	**	k__Bacteria;p__Actinobacteria;c__Actinobacteria;o__Bifidobacteriales;f__Bifidobacteriaceae;g__Bombiscardovia
f__Sphingomonadaceae;g__Pacificimonas	**	k__Bacteria;p__Proteobacteria;c__Alphaproteobacteria;o__Sphingomonadales;f__Sphingomonadaceae;g__Pacificimonas
f__Phyllobacteriaceae;g__Hoeflea	**	k__Bacteria;p__Proteobacteria;c__Alphaproteobacteria;o__Rhizobiales;f__Phyllobacteriaceae;g__Hoeflea
f__Flavobacteriaceae;g__Siansivirga	**	k__Bacteria;p__Bacteroidetes;c__Flavobacteriia;o__Flavobacteriales;f__Flavobacteriaceae;g__Siansivirga
f__Amoebophilaceae;g__Candidatus Amoebophilus	*	k__Bacteria;p__Bacteroidetes;c__Cytophagia;o__Cytophagales;f__Amoebophilaceae;g__Candidatus Amoebophilus
f__Piscirickettsiaceae;g__Methylophaga	*	k__Bacteria;p__Proteobacteria;c__Gammaproteobacteria;o__Thiotrichales;f__Piscirickettsiaceae;g__Methylophaga
f__Rhizobiaceae;g__Agrobacterium	**	k__Bacteria;p__Proteobacteria;c__Alphaproteobacteria;o__Rhizobiales;f__Rhizobiaceae;g__Agrobacterium
f__Spirochaetaceae;g__Salinispira	*	k__Bacteria;p__Spirochaetes;c__Spirochaetia;o__Spirochaetales;f__Spirochaetaceae;g__Salinispira
f__Phyllobacteriaceae;g__Aminobacter	**	k__Bacteria;p__Proteobacteria;c__Alphaproteobacteria;o__Rhizobiales;f__Phyllobacteriaceae;g__Aminobacter
f__Acidiferrobacteraceae;g__Sulfurifustis	**	k__Bacteria;p__Proteobacteria;c__Gammaproteobacteria;o__Acidiferrobacterales;f__Acidiferrobacteraceae;g__Sulfurifustis
f__Parachlamydiaceae;g__Parachlamydia	*	k__Bacteria;p__Chlamydiae;c__Chlamydiia;o__Parachlamydiales;f__Parachlamydiaceae;g__Parachlamydia
f__Carnobacteriaceae;g__Pisciglobus	*	k__Bacteria;p__Firmicutes;c__Bacilli;o__Lactobacillales;f__Carnobacteriaceae;g__Pisciglobus
f__Unclassified;g__Defluviitoga	*	k__Bacteria;p__Thermotogae;c__Thermotogae;o__Petrotogales;f__Unclassified;g__Defluviitoga
f__Rickettsiaceae;g__Occidentia	*	k__Bacteria;p__Proteobacteria;c__Alphaproteobacteria;o__Rickettsiales;f__Rickettsiaceae;g__Occidentia
f__Nostocaceae;g__Anabaena	*	k__Bacteria;p__Cyanobacteria;c__Unclassified;o__Nostocales;f__Nostocaceae;g__Anabaena
