# Supplementary material for: Comparative Metagenomics and Metabolomes Reveals Abnormal Metabolism Activity Is Associated with Gut Microbiota in Alzheimer’s Disease Mice
Source: Int J Mol Sci. 2022 Sep 30;23(19):11560. doi: 10.3390/ijms231911560 (PMC9569518; doi:10.3390/ijms231911560)
Supplement: Supplementary file 1 [file ijms-23-11560-s001.zip › Supplementary Files/Tables/Table S2/Table S2-ko PAP vs WT.xlsx]

## Sheet: Sheet1
KO_ID	Name	WT1	WT2	WT3	WT4	WT5	WT6	WT7	WT8	WT9	WT10	PAP1	PAP2	PAP3	PAP4	PAP5	PAP6	PAP7	PAP8	PAP9
K01154	type I restriction enzyme, S subunit	0.00102398	0.000923898	0.00087134	0.000722564	0.000719436	0.000918226	0.000872506	0.000901997	0.00087605	0.000985897	0.00107407	0.00116285	0.00107483	0.00126506	0.00123348	0.00102016	0.00106975	0.00109052	0.00108729
K03427	type I restriction enzyme M protein	0.000757308	0.000676892	0.000639193	0.000628287	0.000549467	0.000703938	0.00071353	0.000672847	0.000692709	0.000792528	0.000908024	0.000783657	0.000828062	0.000822374	0.000843035	0.000734152	0.000783974	0.000948531	0.000748335
K01153	type I restriction enzyme, R subunit	0.000752205	0.000642225	0.000633945	0.000570333	0.000562921	0.000612964	0.000647983	0.000597498	0.00066498	0.000782423	0.000895362	0.000711579	0.000764957	0.000819256	0.000834784	0.000646283	0.000717215	0.000892549	0.000712064
K01091	phosphoglycolate phosphatase	0.000346857	0.000368643	0.000298902	0.000346621	0.000318725	0.000332854	0.000397296	0.0003438	0.000372395	0.000353067	0.000391591	0.000405279	0.000364465	0.000412704	0.000364375	0.000341303	0.000378653	0.000419994	0.000368006
K03469	ribonuclease HI	0.000376238	0.000344262	0.000313815	0.000308893	0.000307614	0.000395747	0.000339328	0.00038174	0.000360153	0.000314609	0.000381234	0.000399259	0.000384016	0.000381621	0.000376593	0.000403958	0.000387256	0.000404697	0.000387612
K03624	transcription elongation factor GreA	0.000328408	0.00030664	0.000287197	0.000290435	0.000286047	0.000318198	0.000301941	0.000311054	0.000338045	0.000317273	0.000331234	0.000327408	0.00032818	0.000343283	0.000320954	0.000338447	0.000321133	0.000301506	0.000339199
K03630	DNA repair protein RadC	0.000302306	0.000290847	0.000234972	0.00025683	0.000256555	0.000257663	0.000273916	0.000278187	0.000272556	0.000270239	0.000295715	0.000307797	0.000279132	0.00029055	0.000288233	0.000279891	0.000304384	0.000342124	0.000278058
K18220	ribosomal protection tetracycline resistance protein	0.000200208	0.000199496	0.000230284	0.000145287	0.000134971	0.000247346	0.000238002	0.00023346	0.000190343	0.000169464	0.000224582	0.000270464	0.000270754	0.000245234	0.000313786	0.000267802	0.000273777	0.000183239	0.000238179
K00661	maltose O-acetyltransferase	0.000241032	0.000208142	0.000211445	0.000157017	0.000172499	0.000232206	0.000240076	0.000220009	0.00026323	0.000223504	0.000248183	0.000263503	0.000252385	0.000248588	0.000234236	0.000249083	0.000259291	0.000213913	0.000243669
K00874	2-dehydro-3-deoxygluconokinase	0.000240677	0.00024041	0.000207189	0.000230404	0.000198462	0.000229409	0.0002562	0.000247634	0.000262105	0.000217119	0.000205983	0.000223156	0.000202492	0.000221758	0.000213671	0.000210815	0.000210718	0.000204549	0.000199127
K06113	arabinan endo-1,5-alpha-L-arabinosidase	0.000146013	0.000205943	0.000202083	0.000198485	0.000170121	0.000259965	0.000208638	0.000217237	0.000196687	0.000157973	0.000148642	0.000119441	0.000179707	0.000111787	0.000141044	0.000187573	0.000160187	0.000143627	0.000157406
K07126	uncharacterized protein	0.000214404	0.000179077	0.000160767	0.000123821	0.000148907	0.000160685	0.000213554	0.000186147	0.000182899	0.000174247	0.000219444	0.000234653	0.00020604	0.000191223	0.000225167	0.00019686	0.000228361	0.000208646	0.000219898
