# Supplementary material for: Comparative Metagenomics and Metabolomes Reveals Abnormal Metabolism Activity Is Associated with Gut Microbiota in Alzheimer’s Disease Mice
Source: Int J Mol Sci. 2022 Sep 30;23(19):11560. doi: 10.3390/ijms231911560 (PMC9569518; doi:10.3390/ijms231911560)
Supplement: Supplementary file 1 [file ijms-23-11560-s001.zip › Supplementary Files/Tables/Table S3/Supplementary Table 3a. Differential fecal metabolites between PAP mice and WT mice..xls]

ID	Name	Formula	Molecular Weight	RT [min]	m/z	mzCloud_Results	mzVault_Results	MassList_Results	pos_PAP1	pos_PAP2	pos_PAP3	pos_PAP4	pos_PAP5	pos_PAP6	pos_PAP7	pos_PAP8	pos_PAP9	pos_PAP10	pos_WT1	pos_WT2	pos_WT3	pos_WT4	pos_WT5	pos_WT6	pos_WT7	pos_WT8	pos_WT9	pos_WT10	FC	log2FC	Pvalue	ROC	VIP	Up.Down
Com_2303_pos	RNK	C16 H32 N8 O5	398.23789	7.341	399.24512	Invalid mass	No results	No results	2343933.097	2969678.965	8609880	4886692.303	14588690.53	9013960.121	10157865.63	3922797.042	3043015.85	3519515.628	34247981.74	22049509.64	17867080.82	8735080.112	24279501.85	90213045.93	16592875.82	38946768.42	14440947.89	21466661.94	0.218308227	-2.195561594	4.87E-05	0.96	2.562369658	down
Com_3076_pos	tetranor-12(R)-HETE	C16 H26 O3	248.17436	6.306	249.18164	Invalid mass	No results	No results	8741950.477	12427600.3	20598538.91	16335226.66	17254282.34	11968332.55	10594484.04	7723257.502	8644060.622	12663268.53	42887968.08	13165216.09	25258616.94	45322209.52	21840035.35	46008000.39	46112659.25	47011691.8	20226096.24	20332829.84	0.386850751	-1.370151019	0.000125217	0.95	2.506442663	down
Com_5477_pos	Cmp_172	C26 H45 N O7 S	497.26145	7.538	498.26865	Invalid mass	No results	No results	415537.1432	512051.5205	805745.0856	385539.5012	4114433.041	660728.3	414949.9111	311434.5136	519818.6442	417873.7592	3224652.452	3307970.433	7803433.568	2693257.771	3101248.607	22796283.55	19047861.58	9298747.333	401489.9318	15011968.18	0.098724376	-3.340449848	0.000199239	0.88	2.474293573	down
Com_2612_pos	Cholecalciferol	C27 H44 O	384.33422	9.411	385.34152	Invalid mass	No results	No results	51316244.72	12490404.67	25722342.61	20286781.93	65897734.08	35020719.83	93892189.29	34723814.94	56489807.45	33960133.45	8877705.493	24575063.97	7593348.31	16755789.24	8372795.781	19294488.34	7924865.635	13802182.9	15162532.92	25645077.59	2.903979677	1.538031357	0.000548832	0.92	2.315642431	up
Com_1569_pos	Quinidine	C20 H24 N2 O2	324.18703	6.377	325.19418	Invalid mass	No results	No results	20876328.13	33091293.1	64827881.13	46911488.86	39944581.44	19638241.26	24360808.35	21619262.1	8124438.974	23672510.75	54347064.7	35043459.33	64500330.1	42258720.01	56072469.65	129114895	69356988.76	150136715.8	67225780	81955528.41	0.404082673	-1.307277605	0.000729278	0.92	2.285000938	down
Com_2518_pos	LPE 22:6	C27 H44 N O7 P	525.27967	8.821	526.28693	No results	Invalid mass	No results	24020871.74	78053971.73	28877902.03	22574648.11	81171950.59	34936187.6	44282979.92	23758321.18	34024004.87	96238011.77	10944570.5	30401020.61	5124747.215	11335185.53	16452708.64	8934016.062	12096110.98	19399510.63	18776252.45	36732247.83	2.749405574	1.459119739	0.00083929	0.9	2.253554581	up
Com_1731_pos	16,16-Dimethyl prostaglandin A1	C22 H36 O4	346.24614	7.474	347.25275	Invalid mass	No results	No results	10221814.55	10210075.73	19453953.83	22033164.34	43177957.8	99175751.57	77865610.65	14849299	18736395.74	12824899.36	21929800.85	123954177.1	128772761.9	69030768.25	180529077.4	85586139.09	53711895.56	132254471.7	66359916.6	75571642.33	0.350377194	-1.513019223	0.001215252	0.87	2.219418491	down
Com_622_pos	Histamine	C5 H9 N3	111.07836	1.072	112.08565	Invalid mass	Invalid mass	No results	193722944	134544679.8	150909128.2	68578782.23	291915213.6	558300228.7	176863466.9	238021776.7	306459503	115329472.3	142261094.1	84672861.71	42499511.64	73384793.18	30683422.94	167127721.2	53519173.55	89556877.3	76271112.17	73541885.23	2.680978672	1.422759742	0.001217712	0.88	2.199873488	up
Com_2433_pos	1-Methyladenine	C6 H7 N5	149.06848	4.916	150.07578	Invalid mass	No results	No results	9593701.176	11824104.26	14269601.24	11746417.17	9588303.134	6661456.004	6558072.702	6659933.097	7835552.763	9271059.971	18350590.07	27242358.98	27913408.71	12809305.35	37577418.67	82435054.96	15455423.87	21181623.49	19392693.25	7107947.408	0.348868735	-1.519243782	0.002084864	0.92	2.223249374	down
Com_898_pos	12-Oxo phytodienoic acid	C18 H28 O3	292.19969	6.243	293.20697	Invalid mass	No results	No results	100534847.9	86170934.72	182377756.4	149353260.4	172805829.9	111686627.4	101340222.8	74833371.27	103238646.7	114973407.3	134559270	134139211	309933104.3	184462031.2	197211255.8	165943564.5	199225719.8	325176544.4	126822144.8	177244924.9	0.612525717	-0.707157677	0.002792947	0.88	2.072261345	down
Com_385_pos	2-Arachidonoyl glycerol	C23 H38 O4	378.27177	9.251	379.27917	Invalid mass	No results	No results	109156452.5	387466292.5	122241594.3	157264570.2	192973414.2	944691730.2	347628893.9	106083570.3	138105666.9	69074775.02	45114374.53	56626313.67	37658227.04	80937229.08	88087656.03	62619042.47	50594878.5	159761385.9	52456713.39	137617961.9	3.337361577	1.738708	0.003608504	0.88	2.089262455	up
Com_363_pos	tert-Butyl N-[1-(aminocarbonyl)-3-methylbutyl]carbamate	C11 H22 N2 O3	230.16041	5.116	231.16768	Invalid mass	No results	No results	1266127590	224684881.9	579337351.5	280760724.5	699531360.3	554700528.9	258185135.9	562391293.8	765153049.6	446896400	183585024.9	140116759.3	278399825.9	119631027.8	251819795.2	135275599.3	105205884.7	319100481.1	871230786.7	187342615.2	2.175310163	1.12122112	0.003993933	0.85	2.015247289	up
Com_8918_pos	Sebacic acid	C10 H18 O4	219.14446	6.042	220.15173	No results	Invalid mass	No results	7990003.689	5686341.607	10326100.43	6324397.962	9001017.872	4633338.379	5966282.982	3659812.531	7075156.251	6146591.317	8576899.139	13363074.23	12132281.61	7061032.123	14975554.41	10696609.81	6524506.736	10263957.01	8390820.769	9277736.791	0.659761127	-0.599984319	0.00406544	0.86	2.012190715	down
Com_4719_pos	2-[5-(2-hydroxypropyl)oxolan-2-yl]propanoic acid	C10 H18 O4	240.07572	5.493	241.08298	Invalid mass	No results	No results	2221289.386	6281350.141	7871170.894	4913689.083	8875907.007	5518872.205	4894322.165	5175089.204	2824396.094	6887102.856	5259052.242	12888710.03	33539972.83	6485667.282	11956931.65	30634036.16	10266629.87	10144005.6	8544246.523	7400112.492	0.404488375	-1.305829854	0.00409225	0.89	2.035153001	down
Com_5541_pos	Astaxanthin	C40 H52 O4	596.37541	6.26	597.38208	Invalid mass	No results	No results	1093135.915	14212345.74	2464345.472	1886585.55	3385719.441	3568720.183	3449122.132	1271825.682	1087821.594	2507001.134	3600297.963	3130509.787	30068559.58	16604043.85	35440877.99	8528570.541	4424098.892	6331268.572	3267585.454	14100380.23	0.278308226	-1.845244542	0.004530024	0.87	2.001944831	down
Com_462_pos	(12Z)-9,10,11-trihydroxyoctadec-12-enoic acid	C18 H34 O5	352.21774	6.808	353.22495	Invalid mass	No results	No results	106118647.9	93203612.81	165032228.9	71450707.68	158695145	184035628.4	74955591.74	57636055.64	106805888.7	85202629.84	162603155.7	155294781.9	171627696.5	154444784.2	175439827.1	438794822.7	265162446.2	742856949.1	155560420	108482993.8	0.435976027	-1.197679287	0.005312672	0.84	1.987393262	down
Com_2885_pos	3,6-bis[(1H-indol-3-yl)methyl]piperazine-2,5-dione	C22 H20 N4 O2	372.15364	5.748	373.1611	Invalid mass	No results	No results	11285781.09	11321234.74	7636993.716	9952690.264	9570144.565	12509660.65	8978777.611	21158175.27	25158946.03	78910888.27	6061677.024	9360186.511	12089185.75	4478502.469	6477763.244	4463351.631	7751311.296	5517611.7	3373559.239	8296420.306	2.895013106	1.533569879	0.005360514	0.9	2.053811234	up
Com_7699_pos	N1-(4-cyclohexylphenyl)-2-[(4-methylphenyl)thio]acetamide	C21 H25 N O S	361.14793	4.702	362.1553	Invalid mass	No results	No results	4251998.549	786090.7042	1571817.516	706612.4731	684467.8123	238991.4601	367578.4216	433819.2807	503967.2428	2107705.012	4261239.809	4120910.12	10639923.98	6406253.767	18554098.11	9094329.021	1248927.186	13899368.37	308344.1565	900264.9049	0.167829963	-2.574927792	0.005835988	0.84	1.993509602	down
Com_2727_pos	LLK	C18 H36 N4 O4	372.26911	5.344	373.27637	Invalid mass	No results	No results	60109489.14	11784962.07	85680717.98	12490079.37	82546125.11	42099505.8	15889145.81	13736195.54	28564131.95	17803158.68	4898840.911	8019240.233	10404100.33	4846754.918	7618588.276	12873061.7	8603111.745	30410996.4	29894758.3	8494765.198	2.940592638	1.556106941	0.006155529	0.86	1.942107081	up
Com_9915_pos	Hydroxyglutaric acid	C5 H8 O5	148.03659	0.507	149.04317	No results	No results	Full match	6881766.693	4887142.135	5543754.589	3398562.873	3785905.083	4009013.201	5597420.651	3889363.544	4368826.306	3620331.532	10556766.84	12023821.36	11968451.87	6253310.05	9662381.421	6638113.189	3510786.073	5015384.607	5684511.368	6214076.574	0.593105999	-0.753638132	0.006359709	0.84	1.970872941	down
Com_4002_pos	acridine-9(10H)-thione	C13 H9 N S	211.04317	2.28	212.05042	Invalid mass	No results	No results	10085000.48	13318915.89	19838793.4	19065450.88	20546993.18	24091014.86	8987333.062	14398472.32	19634975.87	12432858.98	20442929.22	15106529.98	26830038.27	25211828.03	31243564.2	39576396.48	16984736.61	29084357.01	22783065.63	20426180.99	0.6556585	-0.608983513	0.006383651	0.85	1.927397892	down
Com_2349_pos	Ala-Ile	C9 H18 N2 O3	202.12954	5.04	203.1368	No results	Invalid mass	No results	112543879.9	28421605.15	44317438.52	22476780.13	54069940.49	51606304.32	33482805.15	79832621.27	120934081.1	60519923.41	17940386.91	22863991.77	38632716.88	15983634.14	26773230.52	20193278.87	12186355.18	27447339.09	88654065.39	23086170.7	2.070407674	1.04991487	0.006950118	0.85	1.914766726	up
Com_514_pos	Acetylcholine	C7 H15 N O2	145.10858	1.321	146.11586	Invalid mass	No results	No results	171008013.6	298163667.2	321823019.1	372714573.7	186199855.3	693729990.1	284449293.6	250407457.6	238673874.9	155278275.9	119459777.3	45843997.35	119584548.2	178122897	35812685.91	210328573.3	151273982.5	308319470.5	146566780.8	151764455.7	2.026102024	1.018706823	0.006992191	0.88	1.934685668	up
Com_1606_pos	Desthiobiotin	C10 H18 N2 O3	214.12926	1.987	215.13649	Invalid mass	No results	No results	47960755.21	21965313.27	10057507.35	4389739.799	8219413.575	3341276.385	27635232.07	132386931.3	118092831.5	128530955.6	22111917.3	19388573.83	12870098.68	3162860.643	3209565.089	2379509.268	1393260.526	2429497.644	2573709.658	5197383.183	6.726503401	2.749856752	0.007881663	0.85	1.914455104	up
Com_12796_pos	N7-Methylguanosine	C11 H17 N5 O5	299.12398	5.086	300.13126	No results	No results	Full match	2877434.745	2659737.443	2798731.091	1765434.758	5271188.508	2920146.482	687670.5327	3088706.123	2434566.637	2371799.661	2825184.264	4212562.419	8071457.289	3127868.727	5763306.373	3367536.767	3947014.801	4622644.119	4542062.697	5006526.565	0.590848153	-0.759140688	0.008437512	0.89	1.92523691	down
Com_2678_pos	VLK	C17 H34 N4 O4	358.2537	5.188	359.26099	Invalid mass	No results	No results	62562235.25	15561179.3	87577516.97	17044217.14	81650788.35	47009220.85	15400356.8	13874987.4	31227759.87	20379795.89	8067877.835	9670729.912	12328686.88	5646742.23	11163655.11	13292922.59	11054472.47	35806339.44	38347285.06	8838377.261	2.543739224	1.346950778	0.009177777	0.88	1.862629988	up
Com_2043_pos	2-[(3S)-1-(4-Fluorobenzyl)-3-pyrrolidinyl]-5-methyl-1H-benzimidazole	C19 H20 F N3	309.16501	4.7	310.17218	Full match	No results	No results	78707070.74	40322047.53	123586700.2	37163691.08	140516392.7	71582790.83	44234091.48	26433131.03	37158734.96	33243604.06	32304526.56	29334524.3	40659824.78	17396410.77	24790647.38	24759486.12	22445224.43	36057455.76	44409457.07	29826424.65	2.095966318	1.067615533	0.009288936	0.84	1.930456921	up
Com_2910_pos	Lagochilin	C20 H36 O5	356.25109	6.255	357.25809	Invalid mass	No results	No results	10732077.34	10998955.39	21444112.16	8386086.015	24787192.26	19962513.09	16553155.51	9660821.147	10885951.96	11187831.37	17637280.13	15242783.05	35349344.38	22042021.96	27704441.95	34002522.13	24387159.88	63938785.34	9255850.595	24349991.11	0.52790552	-0.921648344	0.01136757	0.81	1.831684217	down
Com_2182_pos	2'-Deoxyguanosine	C10 H13 N5 O4	267.0932	3.993	268.10043	Invalid mass	Invalid mass	No results	32706286.76	19056001.01	13537613.48	22322184.36	9841470.741	6744955.89	16401404.9	26670955.42	24394412.47	30237354.83	48742424.67	138412065.5	97871503.13	41087515.22	50980851.63	93168535.4	19948504.62	13574228.81	35679686.14	14642926.42	0.364392053	-1.456436598	0.013333324	0.81	1.802000556	down
Com_6971_pos	YLK	C21 H34 N4 O5	422.24862	5.141	423.25574	Invalid mass	No results	No results	14751860.25	2182437.922	19943361.19	2061302.496	18994162.31	13220267.96	2880559.664	5616531.981	9413251.262	6522363.957	1814274.666	2217151.462	3612792.311	1903628.254	2233888.303	1918171.86	1803184.515	5720444.833	11255525.21	2390648.741	2.741235834	1.454826452	0.014369184	0.81	1.778299994	up
Com_212_pos	Thymine	C5 H6 N2 O2	126.04148	3.209	127.04874	Invalid mass	Invalid mass	No results	333081932.4	465432909.2	159175379.2	473943681.1	576832565	862538362.4	396971050.4	128375074.8	359573239.7	342993505.2	1376709375	279506815.3	714092020.5	677655488.5	1137507307	1883763058	528544630.5	1032960986	434906386.1	435599316.1	0.482154968	-1.05243118	0.014404711	0.8	1.764854124	down
Com_1601_pos	Indole-3-acetic acid	C10 H9 N O2	175.06149	5.732	176.06876	Invalid mass	Invalid mass	No results	18130900.7	20722064.76	43171099.06	14328377.35	20186575.54	6747401.041	30678636.91	32227100.08	15719615.46	91005747.46	175895097.1	89055187.02	57772945.56	36520845.71	58647766.9	34161506.45	31252538.85	39041770.07	29427985.33	42023263.82	0.493294135	-1.019479959	0.01453662	0.82	1.768792018	down
Com_5686_pos	N1-phenethylbenzene-1-carbothioamide	C15 H15 N S	241.09208	4.888	242.0993	Full match	No results	No results	11915333.6	7811532.875	11516961.44	6548844.572	9060572.344	8803862.048	7980840.591	7772796.4	10411689.7	11517240.87	11643454.52	21892302.99	24499848.9	8875592.383	14858661.44	22664552.69	8956380.005	10306707.94	14365182.64	9124595.764	0.634155852	-0.657090651	0.014876775	0.81	1.800604571	down
Com_16441_pos	Fisetin	C15 H10 O6	264.06987	5.264	287.05902	Invalid mass	No results	No results	1856200.255	1508688.352	1725692.605	1634565.194	1612838.033	1565232.093	1086492.025	565621.5267	1411800.786	1402328.682	1940274.31	2547388.224	2216395.917	2384142.179	3615365.628	1594609.588	1949892.092	2584359.934	924238.8299	2436996.309	0.64745777	-0.627141999	0.014877015	0.87	1.779207262	down
Com_4231_pos	Bisphenol G	C21 H28 O2	329.23695	10.417	330.24417	Invalid mass	No results	No results	6035530.464	9544961.22	14664179.98	9846286.246	14630710.54	7726642.107	6947628.365	6907607.045	2506275.409	6008334.13	9823588.544	6965540.135	7596975.821	8260001.013	16265324.42	18966639.61	28857554.09	32468503.27	18021240.14	17437686.65	0.515101315	-0.957071872	0.01527593	0.83	1.773015972	down
Com_487_pos	Medroxyprogesterone	C22 H32 O3	344.23047	6.34	345.23761	Invalid mass	Invalid mass	No results	114495359.2	251826719.5	253054473.3	185251552	291167932.8	549985764.2	427784258.6	83692096.92	172366276.8	111037874.3	349524393	410489569.2	616081729	520918452.5	866137910.6	709214520.6	80540149.22	652300902.7	360834632.8	573404937	0.474888099	-1.074340494	0.015418452	0.83	1.747577216	down
Com_19371_pos	L-Fucose	C6 H12 O5	164.06789	0.508	165.07513	No results	No results	Full match	1488404.105	900019.018	942818.0353	696507.7718	872823.1996	576576.2547	831002.8769	544860.541	929852.3682	840610.5718	1755399.502	2102180.241	1717009.625	1083759.457	1769544.769	923092.8242	795681.9264	876438.5304	955643.0776	1019946.362	0.66341074	-0.592025727	0.015500222	0.83	1.751856587	down
Com_625_pos	(+/-)12(13)-DiHOME	C18 H34 O4	296.23133	6.541	297.23834	Invalid mass	No results	No results	138753084.7	144971442.1	445980082.9	158798646.4	471849590.8	301934425	130437837.4	171390067.9	164195084.8	214557818.2	321993846.2	225316997.9	680216290	334514513.1	330292245.2	402212706.1	304204406.1	521111360.4	319638609.5	218014131.3	0.64056279	-0.6425881	0.016020957	0.82	1.750446733	down
Com_5788_pos	Ingenol-3-angelate	C25 H34 O6	435.19421	4.956	436.20181	Invalid mass	No results	No results	2115228.453	4921592.096	6947686.885	6777417.918	29617146.28	3845237.003	13396055.56	17956581.25	9890095.64	3485286.907	1714180.402	5091437.44	5378238.78	6935176.953	2815453.169	2160074.544	1613339.124	1174549.229	9252462.482	1781971.925	2.609716765	1.383893238	0.017536722	0.79	1.726213457	up
Com_4519_pos	N-(4-piperidinophenyl)benzamide	C18 H20 N2 O	280.16125	6.95	281.16852	Invalid mass	No results	No results	16967861.46	11834714.98	31680636.46	15157389.76	28463480.92	12540891.09	14800605.61	15972269.39	14448726.57	14386424.54	21900386.18	44095016.61	35589189.3	17004071.03	35925750.91	20292852.07	14949083.05	17897077.75	33940482.17	26361988.04	0.657768695	-0.604347747	0.017981932	0.85	1.722270606	down
Com_5672_pos	N-Desmethyltramadol	C15 H23 N O2	249.16993	5.28	250.17723	Invalid mass	No results	No results	7924112.651	2533103.94	3526864.286	1870510.205	3793432.981	2868804.866	2478195.162	8408992.493	5084853.338	6124459.224	5513618.982	7183172.544	25043951.85	9530323.827	34061566.19	9840752.351	2428199.621	16624017.72	12306852.96	2751217.271	0.356098508	-1.489651704	0.018333022	0.79	1.738374805	down
Com_12255_pos	4-phenoxyphenyl 4-hydroxypiperidine-1-carboxylate	C18 H19 N O4	295.12272	5.03	296.13028	Invalid mass	No results	No results	2419026.159	1547506.409	1797970.612	1039761.946	5992225.535	1443301.033	6887949.449	2289681.279	3191007.449	2346259.067	652668.9178	2464427.7	2017048.824	1242621.344	1538423.722	1437638.014	1078850.218	1148576.599	1216107.556	1504543.146	2.02467514	1.017690445	0.018735194	0.8	1.768442131	up
Com_4279_pos	1-Methylguanine	C6 H7 N5 O	165.06358	4.802	166.07109	Invalid mass	No results	No results	4691006.777	7502710.049	13391269.56	6805970.11	14024239.47	4915105.45	5198558.913	2315166.723	2162464.578	2602434.857	12903983.65	5486302.845	6655382.144	10483934.29	18412577.88	35927917.06	11100508.82	18299065.67	7969490.353	4823690.306	0.481656462	-1.053923575	0.018863945	0.78	1.713044971	down
Com_13077_pos	LNK	C16 H31 N5 O5	373.22658	4.902	374.23386	Invalid mass	No results	No results	2579805.317	698843.4611	5017319.274	1078106.916	6379848.989	2745455.913	446423.8832	2099682.589	2117513.796	1689357.719	456993.6788	740037.4266	1086633.685	356023.9944	681588.7727	727325.1751	725422.2448	2271494.638	2387583.53	478637.594	2.507365609	1.326172377	0.020000107	0.76	1.695867495	up
Com_5002_pos	T-2 Triol	C20 H30 O7	404.17406	1.39	405.18134	Invalid mass	No results	No results	994341.4657	293897.5771	565980.6038	227967.7734	651309.7983	440300.7165	369345.9654	387142.7035	618211.7031	567219.0888	1302194.428	1201591.831	8754176.283	1220900.284	41941655.37	1402629.797	420238.9913	3100213.009	508981.0911	412665.5006	0.084886692	-3.558317803	0.020139356	0.83	1.796369129	down
Com_910_pos	3-(2-Hydroxyethyl)indole	C10 H11 N O	161.08246	5.744	162.08957	Invalid mass	No results	No results	44994122.91	64822695.8	69227892.15	94775982.7	105185276.9	70400616.92	71766311.52	46280319.27	45766757.74	144154783.8	190796593.9	462451071.1	360509353.3	247275883	223720928.5	94801047.2	21757386.58	167162028.7	121227685	105457050	0.379606211	-1.397424496	0.021265141	0.86	1.725855715	down
Com_8373_pos	3-hydroxy-6-methoxy-2-phenyl-4H-chromen-4-one	C16 H12 O4	290.0593	4.695	291.06647	Invalid mass	No results	No results	1058398.946	2025768.175	3482799.851	1494002.255	2407886.986	2790415.022	1581998.322	571319.8244	979286.3907	602624.4804	5229339.445	833981.7528	2072550.968	4688777.247	5623843.143	12038231.61	2902545.699	7901431.565	2362835.986	1150922.381	0.379303764	-1.398574406	0.021494626	0.79	1.684897962	down
Com_2548_pos	Pyridoxal	C8 H9 N O3	167.0563	1.776	168.06355	Invalid mass	No results	No results	62963768.16	43017581.95	54439587.25	31834167.89	36004743.46	35828772.22	25409206.88	20098500.44	55584968.06	81908518.29	70650876.31	77745509.57	116022803.9	60180847.55	104687896.3	77854417.02	49707307.82	55775129.48	28405960.82	60948923.72	0.63689852	-0.650864575	0.021631886	0.79	1.712967684	down
Com_331_pos	13(S)-HOTrE	C18 H30 O3	294.21544	6.794	295.22253	Invalid mass	No results	No results	139634115.9	149167443.2	250211441	159707262.4	230928098.6	388380022.1	119087986.6	101967572	162408175.6	141922422	205899228.3	188586866.6	284710851.8	209561278.4	231695336	797581159.6	616688864.3	1124278290	241890448.9	160786042.8	0.45385537	-1.139695466	0.023252251	0.82	1.681026022	down
Com_5856_pos	TLH	C16 H27 N5 O5	369.19651	4.986	370.20389	Invalid mass	No results	No results	10087101.53	2475283.466	11183828.42	2363114.612	9640096.068	5873182.986	3945659.543	13223449.46	13196031.57	6353463.719	2040717.449	2034976.67	2938993.467	1965165.774	3561441.51	2448223.021	2107163.933	3604947.946	22439554.03	2040802.736	1.73390365	0.794023733	0.023733706	0.83	1.67172783	up
Com_3307_pos	Chenodeoxycholic acid-3-beta-D-glucuronide	C30 H48 O10	568.32726	8.785	569.33453	No results	No results	Full match	2438274.787	17151621.97	19782961.3	3664923.218	70773737.45	32274037.99	4243618.49	2298249.459	1859589.417	2961653.337	456627.4671	923228.2149	475458.6323	971651.5842	799603.8805	1612731.614	3862438.919	16900204.22	2411892.573	8990794.363	4.20933615	2.073592725	0.024125641	0.81	1.647771523	up
Com_7604_pos	VLH	C17 H29 N5 O4	367.2181	4.716	368.2247	Invalid mass	No results	No results	5179038.577	1812271.571	17244152.45	1837777.292	10206162.21	6469338.421	1515595.931	4470406.964	2828577.224	1694029.648	1297024.789	1279007.368	1590647.569	1188654.111	1437527.301	1098514.416	1167561.957	3512538.151	7269102.59	1240431.986	2.526318696	1.337036647	0.024155172	0.86	1.654649797	up
Com_14414_pos	Biocytin	C16 H28 N4 O4 S	372.17781	5.01	373.18509	Invalid mass	No results	No results	1813998.154	923487.2544	2409079.035	1337365.122	2215670.527	3934682.119	811304.5207	1892461.844	1594477.313	2364365.238	979487.5532	1127379.156	1195617.476	722193.8062	1285912.797	1543350.012	784251.4998	1143953.808	2288463.239	615817.0218	1.651222582	0.723534606	0.024402235	0.8	1.655005434	up
Com_559_pos	2,4-dihydroxyheptadec-16-en-1-yl acetate	C19 H36 O4	310.24648	8.991	311.25375	Invalid mass	No results	No results	373773454.7	641970598.2	16720590.48	14266372.76	22706558.98	18421290.34	106651835.1	48904050.74	291532681.2	86020989.2	13311390.67	11145099.25	7948927.753	51408319.51	264498055.3	7321513.087	9337120.395	16045730.31	10119882.56	18304611	3.958982632	1.985129738	0.025776201	0.85	1.671844468	up
Com_4957_pos	Meclofenoxate hydrochloride	C12 H16 Cl N O3	257.08433	2.37	258.09167	Invalid mass	No results	No results	6390780.13	12135753.13	16848665.45	19987983.34	26522348.1	7694074.454	17931687.25	7770496.212	4920557.83	6782444.949	21443391.55	12071697.16	25091790.59	21013011.67	26487796.07	12665643.96	9614770.664	28227445.33	16804716.76	23784408.51	0.643923845	-0.63503802	0.02720837	0.77	1.630917913	down
Com_6828_pos	(2-anilino-4-methyl-1,3-thiazol-5-yl)(1-benzothiophen-2-yl)methanone	C19 H14 N2 O S2	350.05629	1.356	351.06357	Full match	No results	No results	8462394.305	4259967.109	7071290.046	5938647.414	7371530.166	1057868.563	5300989.8	1997350.665	7646185.559	1133988.239	5423257.246	7443591.936	8802951.097	8633035.972	11913119.18	17051129.16	4240933.699	6541572.482	7782376.433	8567997.196	0.581484173	-0.78218817	0.027627601	0.81	1.651480841	down
Com_2386_pos	Ala-Val	C8 H16 N2 O3	188.11403	2.489	189.12143	No results	Invalid mass	No results	109563255.4	13135217.18	15603238.26	13570063.76	20295291.9	18904330.18	21747037.18	25944716.87	101285862.2	37816570.7	12068225.88	20970523.97	19887115.98	8517144.276	12980253.1	8236272.751	5172558.154	11461161.34	47731583.59	10932897.84	2.39219421	1.258334519	0.028057111	0.83	1.621159186	up
Com_21623_pos	NPK	C15 H27 N5 O5	357.20494	5.17	358.21176	Invalid mass	No results	No results	356117.8175	172532.7699	281770.9295	158321.908	278589.4543	223412.1973	1119499.975	477731.0628	388367.5167	433755.4643	215566.5289	237370.1881	307273.052	141845.7571	195405.9188	144707.5055	107301.067	187767.1989	345851.7764	209796.0276	1.858725662	0.894313852	0.028825771	0.79	1.619450706	up
Com_10389_pos	(3beta,9xi)-3-(beta-D-Glucopyranosyloxy)-14-hydroxycard-20(22)-enolide	C29 H44 O9	553.33452	6.777	554.34204	Invalid mass	No results	No results	886282.0807	7947469.648	1981294.474	7792995.028	2195470.758	2941336.337	4793633.061	5067739.671	2005421.953	6041550.302	2703886.954	1336552.169	2933757.709	2251742.45	1478552.206	1475914.946	585521.9545	1758090.22	2424820.9	2306081.143	2.163249284	1.113199925	0.028843241	0.76	1.643386536	up
Com_8483_pos	2-(cyclopropylcarbonyl)-3-(4-fluoroanilino)acrylonitrile	C13 H11 F N2 O	268.03621	6.077	269.04364	Invalid mass	No results	No results	4338922.978	3721845.638	12811766.93	3555705.603	13530144.36	5492683.928	4062596.139	5002137.299	3801727.642	2522922.471	12793693.36	5832344	5882057.433	6588832.317	14012544.43	11739916.71	6879076.252	11055941.48	9966933.383	4738560.211	0.657509431	-0.604916506	0.028903358	0.8	1.613928601	down
Com_3768_pos	Dehydrocholic acid	C24 H34 O5	402.23442	6.021	403.2417	Invalid mass	Invalid mass	No results	10188382.78	29734894.92	23665801.85	24527591.8	38132599.58	37496068.24	32898079.69	23307106.76	24010376.7	23172391.67	18010142.5	32632887.23	58632517.3	38311535.01	64840696.34	43621016.65	30817134.96	41427912.04	25833757.51	46955356.84	0.666030031	-0.586340865	0.030238743	0.81	1.60359943	down
Com_11750_pos	1,7-bis(4-hydroxyphenyl)heptan-3-one	C19 H22 O3	298.1541	5.737	299.16138	Invalid mass	No results	No results	2960108.334	1158267.241	1494600.787	1182963.574	5244824.511	6397168.6	2050645.46	761181.1013	4325440.557	7298442.983	221776.5489	368535.715	671204.0339	802943.3595	2709615.043	2024282.36	1108882.431	2725364.203	1864868.12	1335043.63	2.376548451	1.248867814	0.03100653	0.77	1.605315844	up
Com_2848_pos	SDB-006 N-phenyl analog	C20 H22 N2 O	306.17492	1.434	307.18219	Invalid mass	No results	No results	1472272.988	771074.4545	874915.4355	506611.2858	6064511.089	69841128.7	49720136.84	17949863.4	907137.8611	759592.0687	459843.0349	1241140.311	635092.7817	969778.2085	1383960.767	1064024.077	402716.4035	731947.6302	665311.8024	304448.7028	18.9440377	4.243671952	0.03188011	0.77	1.666015388	up
Com_10497_pos	Milbemycin A4 oxime	C32 H45 N O7	555.32012	5.433	556.32819	Full match	No results	No results	6281571.714	1394535.187	8066623.664	719991.2403	2508622.255	8226397.814	1097315.972	1429289.446	5656182.005	3183432.206	614286.5274	1411912.821	1335172.336	891183.1589	1010853.174	956318.5226	1533088.461	4376712.22	2099898.777	826833.3777	2.5613242	1.356889874	0.031932536	0.77	1.59373989	up
Com_3711_pos	5-allyl-6-methyl-2-(1,4-thiazinan-4-yl)pyrimidin-4-ol	C12 H17 N3 O S	251.11245	4.892	252.11983	Invalid mass	No results	No results	14032340.92	9511265.462	13257653.63	7634987.844	12901628.3	13119054.58	9225963.696	7885274.187	12082831.22	14082490.54	16176151.94	16333400.97	29265684.5	17703552.64	66662721.92	17043844.28	8589406.637	23961524.35	8243119.466	15340485.31	0.518573529	-0.94737953	0.032039115	0.84	1.669832971	down
Com_6802_pos	N-(5-acetamidopentyl)acetamide	C9 H18 N2 O2	208.11889	1.17	209.12625	Invalid mass	No results	No results	1682583.277	538559.7426	3741586.28	581277.4954	4243647.594	617461.0784	581157.7582	842026.8783	2545665.803	1445697.749	2256063.92	3674008.608	13662199.2	3712115.938	25649629.77	3692017.372	1206506.932	7242321.246	616625.8643	1310864.161	0.266884095	-1.905714764	0.03246713	0.74	1.62987467	down
Com_11640_pos	2-{[2-(1H-indol-3-yl)ethyl]ethanimidoyl}phenol	C18 H18 N2 O	139.07224	1.244	279.15189	Invalid mass	No results	No results	2390993.469	2894907.732	3158413.63	1026680.566	8330792.824	2817881.02	5369455.065	3134487.373	1954649.393	4527065.734	2574791.159	1917614.433	4307810.599	1868066.649	2853091.911	1509891.286	1167640.126	1416396.982	580909.9571	1594570.592	1.799086249	0.847264352	0.034720267	0.8	1.741597196	up
Com_1200_pos	2-(2-amino-3-methylbutanamido)-3-phenylpropanoic acid	C14 H20 N2 O3	264.1443	5.251	265.15161	Invalid mass	No results	No results	281337229.2	38473984.28	83021980.25	32579127.04	91128981.56	80706530.94	62735538.61	90572159.05	211591231.5	104330646.6	40081283.17	74880658.92	92667407.49	32298771.28	69708684.22	38888682.4	28302765.54	36040795.89	88537667.35	40343687.17	1.987035731	0.990617816	0.03763551	0.75	1.545046614	up
Com_5118_pos	PLH	C17 H27 N5 O4	365.20226	5.143	366.2095	Invalid mass	No results	No results	22393419.25	8735213.867	22191618.97	8339353.701	16911484.15	10012054.35	7102928.249	24642129.16	18556193.92	14777481.11	7611468.523	7083538.737	10052290.56	7502992.235	10026398.57	6432476.968	4796822.504	9179737.66	27910469.4	8832954.423	1.545440923	0.628018506	0.038052383	0.74	1.548712321	up
Com_556_pos	PC (18:3e/2:0)	C28 H52 N O7 P	545.34245	9.366	546.34973	No results	Invalid mass	No results	78604582.53	285157058.4	236354031.5	90859801.43	807664067.1	299781540.4	119469798.3	66833650.02	64115898.46	77783211.76	14649299.82	42966006.9	23930959.59	32248334.38	51265225.77	32432465.09	95496375.78	411309418.1	34823927.51	270075348	2.107242569	1.075356396	0.038156038	0.79	1.544323881	up
Com_5300_pos	FLK	C21 H34 N4 O4	406.25391	5.087	204.13434	Invalid mass	No results	No results	8212865.614	2127012.685	26566073.43	2532220.675	20071249.58	14023549.45	4144110.44	19961268.83	12158024.6	6647594.164	1803111.233	2115969.079	5080151.155	2148613.279	4044025.117	2501415.052	2528339.536	5881604.568	26338785.91	2985394.24	2.100837315	1.070964447	0.038569979	0.78	1.537112913	up
Com_3875_pos	N2-tetrahydrofuran-2-ylmethyl-4-(4-fluorophenyl)-1,3-thiazol-2-amine	C14 H15 F N2 O S	261.06353	4.852	262.07092	Invalid mass	Invalid mass	No results	4379294.187	12437073.44	37603821.96	16285351.8	24445140.98	3323449.425	2370260.42	14480833.7	12311758.12	14926018.29	37174552.77	16284609.19	25211465.84	17563725.12	30433057.53	34955062.85	12020993.87	15475945.02	43133266.09	10635315.96	0.586949564	-0.768691556	0.04061877	0.74	1.536735675	down
Com_7063_pos	2-[(3S)-1-(2-Thienylmethyl)-3-pyrrolidinyl]-1,3-benzothiazole	C16 H16 N2 S2	300.07861	5.34	301.08591	Invalid mass	No results	No results	3526581.982	5641617.222	6264445.759	5460027.727	4033287.905	4342573.933	6241099.956	6085949.85	10571607.38	14571042.25	8527328.156	6272588.289	8877163.746	14868736.04	23166737.34	12527349.18	5782382.267	7410592.911	5569128.567	11447043.59	0.638954915	-0.646213956	0.040637769	0.79	1.522614366	down
Com_1318_pos	N-Acetyl-D-lactosamine	C14 H25 N O11	383.13775	1.406	384.14508	Invalid mass	No results	No results	77984928.74	51384647.67	89480662.09	43954575.22	93931357.29	34863099.68	43802232.93	28264223.91	51822710.41	49084333.24	80852342.53	99452665.96	153160502.8	88576852.1	53137502.07	107727361.7	39087875	49189669.63	198503806.2	60702235.37	0.606812495	-0.720677301	0.042802408	0.77	1.531511649	down
Com_2055_pos	Prolylleucine	C11 H20 N2 O3	228.14491	1.735	229.15222	Invalid mass	No results	No results	46733410.94	36247288.32	14001978.41	8651097.696	31025256.03	9796390.422	93559859.04	95097491.36	141080398.6	15323192.44	34501813.83	18371733.42	30109522.98	6487663.664	11469044.64	14266737.93	5180075.065	10527395.13	14363164.35	22432120.38	2.930764407	1.551277	0.045193271	0.73	1.498714297	up
Com_11527_pos	RNH	C16 H27 N9 O5	447.20271	3.006	448.20999	Invalid mass	No results	No results	355580.3885	262854.1764	492588.3438	244364.8674	388864.5767	444312.2904	230951.7506	381819.9247	416994.5264	333308.0701	368673.7064	4616427.719	10221420.44	803805.2008	1837585.318	661816.3278	232854.4385	354145.5041	713670.416	264161.2354	0.176922376	-2.498811569	0.045338998	0.73	1.564333469	down
Com_3554_pos	N-Acetylsphingosine	C20 H39 N O3	341.28836	9.615	342.29572	Invalid mass	No results	No results	11565122.04	8202185.7	13160576.78	15201165.5	10557972.37	19685963.89	10144773.7	7581679.854	5839272.487	7227494.372	8473736.655	14215154.2	4367311.396	22117482.09	35428480.9	29074062.86	25735217.54	47187426.2	15391357.66	14041842.5	0.505324074	-0.984719183	0.047397403	0.79	1.503622803	down
Com_6811_pos	(2,4-difluorophenyl)[5-(2-thienyl)-2-thienyl]methanone	C15 H8 F2 O S2	306.00093	3.133	307.00821	Invalid mass	No results	No results	1432597.186	2540097.414	5096158.969	2154829.989	1774224.904	5713362.01	1156495.59	472926.746	907076.6039	860948.5162	9394019.877	871673.263	2523908.511	3831120.356	8318225.086	17105034.7	2485633.96	7255668.534	2194099.096	1427425.522	0.399025289	-1.325447912	0.048271494	0.75	1.484614614	down
Com_10295_pos	Gatifloxacin	C19 H22 F N3 O4	375.15775	10.106	376.16495	Full match	No results	No results	5404383.437	2174535.273	3155924.891	2925043.907	3145025.275	2084383.563	3007966.33	2468425.573	3032682.162	4061263.881	5955918.256	11737972.14	5589491.675	4746815.403	7797815.627	4602940.732	2904180.817	1329149.661	5322081.075	4082923.372	0.581839248	-0.781307479	0.048328118	0.79	1.496471834	down
Com_8841_pos	1-(3-methoxy-2-nitrostyryl)pyrrolidine	C13 H16 N2 O3	248.11724	4.984	249.12451	Full match	No results	Full match	14005641.3	2028454.827	3874485.164	2314412.083	3529980.753	5742231.442	3643069.32	6384667.579	14921521.69	6084598.988	1555767.805	4292984.384	4178397.974	2492214.852	3531523.009	2432132.524	935834.3695	3447959.428	7618625.834	1821087.142	1.935493175	0.952701221	0.048888801	0.73	1.462828566	up
Com_6882_pos	Taurodeoxycholic acid sodium salt	C26 H44 N Na O6 S	521.28102	5.383	522.28705	No results	No results	Full match	8276845.613	1118404.142	5403064.531	1767819.006	6196606.781	2527736.629	2264068.324	15382247.14	5909042.508	4821468.51	2225955.281	2152133.165	4839772.822	872349.3816	2189546.257	1863575.479	916920.9276	2910091.52	5259146.447	1540169.952	2.166654711	1.115469256	0.04928427	0.77	1.464199006	up
