# Supplementary material for: Comparative Metagenomics and Metabolomes Reveals Abnormal Metabolism Activity Is Associated with Gut Microbiota in Alzheimer’s Disease Mice
Source: Int J Mol Sci. 2022 Sep 30;23(19):11560. doi: 10.3390/ijms231911560 (PMC9569518; doi:10.3390/ijms231911560)
Supplement: Supplementary file 1 [file ijms-23-11560-s001.zip › Supplementary Files/Tables/Table S3/Supplementary Table 3b. Differential serum metabolites between PAP mice and WT mice..xls]

ID	Name	Formula	Molecular Weight	RT [min]	m/z	mzCloud_Results	mzVault_Results	MassList_Results	neg_PAP1	neg_PAP2	neg_PAP3	neg_PAP4	neg_PAP5	neg_PAP6	neg_PAP7	neg_PAP8	neg_PAP9	neg_PAP10	neg_WT1	neg_WT2	neg_WT3	neg_WT4	neg_WT5	neg_WT6	neg_WT7	neg_WT8	neg_WT9	neg_WT10	FC	log2FC	Pvalue	ROC	VIP	Up.Down
Com_249_neg	23-Nordeoxycholic acid	C23 H38 O4	378.27678	7.565	377.26956	No results	No results	Full match	9346146.321	11720672.55	35408222.66	77716687.28	51365589.69	47405836.82	133455411.5	56842638.99	16313005.89	39227705.34	376593426.7	123366230	153254220.8	207730251.6	309626459.5	248228894.4	444677483.7	307468734.3	249486602.3	247486142.3	0.179466474	-2.478213732	1.97E-05	0.99	2.279586317	down
Com_8648_neg	Reserpine	C33 H40 N2 O9	1216.54025	5.288	607.26312	Invalid mass	No results	No results	928007.0406	1106108.979	1290575.628	890596.5766	764143.363	1595135.657	802889.4362	1190102.72	1014535.686	1210700.722	448297.353	502982.711	603976.3194	796877.7606	668854.1587	876605.0848	499831.6541	380566.6431	592850.079	417400.1431	1.864606902	0.898871512	2.84E-05	0.97	2.166856661	up
Com_1423_neg	1a,1b-Dihomo prostaglandin E1	C22 H38 O5	364.26127	7.456	363.254	Invalid mass	No results	No results	949563.0522	1359842.99	2475996.095	3068787.939	2632410.938	3201241.779	5915084.532	4614931.026	932094.1614	1339445.762	14843707.81	5683507.092	6815995.056	8468262.478	25187660.2	7315182.133	39038598.24	15967422.76	4826215.241	9117968.698	0.192980665	-2.373471787	3.95E-05	0.98	2.139418361	down
Com_232_neg	LPC 20:3	C28 H52 N O7 P	591.35297	9.299	590.34558	No results	Invalid mass	No results	293076361.5	284184846.7	283695182.4	310252436.4	384599756.9	224181179.8	218844339.1	416763750	363191591.8	326905670	506243797.5	410823406.3	475338093.4	510172360.6	462030064.6	472315805	386231332.7	427718231.7	432289071.1	380445120.8	0.695781442	-0.523293894	0.000212351	0.96	2.073982005	down
Com_124_neg	cis-5,8,11,14,17-Eicosapentaenoic acid	C20 H30 O2	302.22423	9.529	301.21695	Full match	No results	Full match	720142135.7	866748729.5	892101435.9	985167128.1	946154655	910539388.4	802574445.3	958874764.1	866165981.4	1337798681	640466674.5	782733788.5	538692729.7	768766598.3	596874598.9	665261218.2	434526377.8	664450003	575502844.7	831757244.9	1.428869289	0.514873947	0.000290081	0.96	2.031248807	up
Com_2460_neg	4-Pregnen-17alpha,20alpha-Diol-3-One	C21 H32 O3	332.23509	7.958	331.22781	No results	No results	Full match	16760830.2	10253835.31	9447125.248	8601250.024	6867623.477	19063942.55	9130770.961	9075137.722	7523256.337	10704562.64	7010597.529	9955552.602	5717418.023	4430189.271	5285350.914	7949584.461	5198655.222	4683476.231	4315827.92	4415566.393	1.821985961	0.865511843	0.000443039	0.91	1.946105927	up
Com_2287_neg	(��)9(10)-DiHOME	C18 H34 O4	314.2455	9.472	313.23822	Full match	No results	Full match	15313433.59	15035424.87	16042550.36	17085816.64	13864328.91	12055034.6	11925552.39	13715139.99	12768229.15	18076716.03	17114964.11	15166023.41	17977691.71	18648743.36	23021733.86	16229075.13	20020785.92	19350247.27	22910116.62	20134077.81	0.765490783	-0.385543088	0.000443705	0.92	1.927082459	down
Com_1166_neg	FAHFA (18:1/18:2)	C36 H64 O4	560.47853	10.548	559.47015	No results	Full match	No results	23677575.48	27300751.5	16287012.47	27906542.19	16905820.84	22462999.06	29204845.35	20832535.42	33613537.66	11231138.62	39901470.39	50198865.32	32867454.81	37108821.89	28315198.06	46561593.19	34876522.71	28884741.2	35411278.5	38253370.41	0.616099629	-0.698764429	0.000723273	0.95	2.0032825	down
Com_1780_neg	LPC 22:4	C30 H54 N O7 P	617.36873	9.654	616.36145	No results	Invalid mass	No results	15208495.22	22644070.54	21253627.86	19548205.19	26710774.29	14370167.19	15188194.94	22093614.49	23741099.19	17157386.22	21885177.74	21890431.47	30624530.66	30271021.89	32021836.72	27181809.54	24654751.94	25194963.29	35795595.3	24379423.07	0.722584762	-0.468761263	0.001235058	0.89	1.830764576	down
Com_3358_neg	N-Acetyl-L-leucine	C8 H15 N O3	173.1047	10.511	172.09787	No results	No results	Full match	7415485.839	7262692.403	10060033.62	8075403.689	6926904.537	9597104.721	10668483.53	9352497.218	8296056.708	8110938.823	11181748	9227163.681	9646075.46	11029577.87	10889390.46	12036527.56	10934272.68	10189900.27	8804868.3	11917168.26	0.810204807	-0.303641451	0.001641893	0.89	1.816065628	down
Com_4573_neg	Myricetin	C15 H10 O8	318.03874	1.472	317.03146	Full match	No results	No results	445913.6234	469449.5436	1282651.478	1651325.439	1175284.844	385287.7317	537778.4622	677648.7324	484321.8931	437795.5338	408620.0419	1158141.09	6655186.648	3256842.466	2180949.238	1139128.742	1561745.292	7084767.264	8994470.733	5889151.727	0.196912433	-2.34437389	0.001968959	0.84	1.817768517	down
Com_362_neg	LPC 14:0	C22 H46 N O7 P	513.30603	8.432	512.29883	No results	Invalid mass	No results	155647915.1	169312717.1	208360839.4	203626933.1	217748631.2	148670057	173132005.9	209171706.6	218702665.3	220882524.9	201718932.4	236094280.7	259072483.6	287341521.5	270786815	264876739.1	174904497	240499785	277650113.1	249695400.3	0.781785219	-0.355155787	0.002017673	0.88	1.770405705	down
Com_1517_neg	15-Deoxy-��12,14-prostaglandin D2	C20 H30 O4	316.20387	7.006	315.19659	Invalid mass	No results	No match	40236595.67	7741683.479	8494435.401	7484012.664	8298864.523	10500324.85	7786376.404	10187863.26	8984933.729	10286151.78	6673876.079	6796635.775	5418110.431	3153385.655	5026046.02	5036942.485	4896820.081	5543197.791	4793648.152	7585767.832	2.184842721	1.127529429	0.002619739	0.99	1.78637107	up
Com_582_neg	Fumaric acid	C4 H4 O4	116.01097	2.263	115.00372	No results	Full match	Full match	28779478.28	49554732.06	75964757.24	70858232.84	83361575.24	21800621.95	37275879.29	51995340.74	42524192.81	139734679.9	133188886.7	116896727.4	150278582.2	86969725.88	154698390.1	68976868.89	78699811.84	146046901.8	96596600.5	87320395.06	0.537522606	-0.895602664	0.002679024	0.89	1.785579839	down
Com_5545_neg	Flavin adenine dinucleotide	C27 H33 N9 O15 P2	785.15722	5.287	784.14966	No results	Full match	Full match	3615063.432	3864149.76	4069392.741	3544310.961	3513728.687	3166002.023	3556544.642	4083519.856	2622168.065	3080706.105	3467206.331	4644158.657	5105365.048	4954533.671	4109535.687	3405851.32	3866176.794	5729125.024	5270623.807	4900997.331	0.772559415	-0.372282205	0.002682783	0.84	1.727404258	down
Com_321_neg	23-Norcholic acid	C23 H38 O5	394.27182	6.318	393.26453	No results	No results	Full match	28140326.65	52750737.19	153516003.4	85611391.31	68958017.23	25057743.55	90276076.87	103893778.8	15653500.18	72378835.66	225096404.5	61143483.48	279996891.1	161271122.2	243917781.2	82499820.12	301896743.6	192234464.7	97918115.46	94475269.67	0.40003239	-1.321811279	0.003437841	0.86	1.696909284	down
Com_990_neg	5,6-dimethyl-3-[5-(trifluoromethyl)pyridin-2-yl]-1,2,4-triazine	C11 H9 F3 N4	254.07901	5.51	253.07181	Full match	No results	No results	18621654.11	16968314.73	31396040.16	20377937.23	15623936.14	21294604.45	22300680.59	15577019.22	16145374.33	22989295.92	69763139.79	23995658.13	3816059.32	3049477.247	2464238.824	2220088.473	2642629.635	2502921.418	3083047.999	2232567.517	1.738750586	0.798051001	0.003844882	0.81	1.802681079	up
Com_83_neg	D-(+)-Malic acid	C4 H6 O5	134.02156	1.449	133.01425	Full match	Full match	Full match	398046155.8	942052548.7	1542045108	1322637662	1720527374	424004743.6	629516078.4	915679882.4	538080003.8	1530822296	2210011831	1415603774	2328829233	1412677547	2739883220	1210027983	1342724040	1725052803	1503268377	1970217923	0.557915013	-0.841882721	0.004048651	0.84	1.745559723	down
Com_2979_neg	Arachidic Acid	C20 H40 O2	312.30263	11.471	311.29535	Full match	No results	Full match	9637949.025	15676199.25	8852345.676	12849558.66	13783524.79	7184194.489	9183933.746	13902681.13	9935004.372	10158516.23	9466929.498	7947047.501	6278184.962	7312994.668	8633990.712	6629419.948	5457742.944	8173532.597	11712924.54	6826764.011	1.417192395	0.503035629	0.004148657	0.87	1.744672672	up
Com_989_neg	alpha-Benzylsuccinic acid	C11 H12 O4	208.07352	5.455	207.06633	No results	No results	Full match	18899152.6	17132484.66	27922625.29	18123134.79	13939802.17	17669499.81	20245474.7	15731337.61	14929354.94	23264105.25	69967983.4	24872005.64	3602655.387	2550479.398	2134151.991	1890000.362	2215240.852	2374675.404	4078432.311	1468173.797	1.631357143	0.706072657	0.005132206	0.81	1.757783282	up
Com_184_neg	Lysope 18:1	C23 H46 N O7 P	479.30052	8.684	478.29327	No results	No results	Full match	298429361.9	380221067.4	422736545.5	486572928.9	519891255.1	330332025.7	381147032.1	442496188.3	597827766.9	389870547.8	517292871.4	587773273.2	450049480.3	583482505.3	694949690.7	694663628.9	429615698.7	505148816.3	445420947	709950721.5	0.756365572	-0.402844399	0.005847936	0.84	1.606510433	down
Com_265_neg	Thymidine	C10 H14 N2 O5	242.09019	4.847	241.08301	Full match	No results	Full match	371503190.5	357466802.2	354115944.3	333720981.7	387997639.5	432245923.1	357832019.4	369175881.5	307815339	259400685.8	231213945.5	220093746.8	323474246.3	318004868.9	270117461.2	247115394.7	289333527.2	289248168.9	342099768.7	347238424.7	1.227014794	0.295152643	0.006373014	0.87	1.610109777	up
Com_200_neg	Homovanillic acid	C9 H10 O4	182.0582	5.196	181.05092	No results	No results	Full match	361018755.2	572273876.4	644767504.2	468357065.6	711412486.7	373834453.5	329181411.3	498639783.3	290822791.3	405583242.2	294352298.6	287360659.4	412809530.5	249783329.3	299561742.2	346634017.6	328882750.8	294691813	424015529.1	344371555.5	1.418413871	0.50427855	0.009456268	0.82	1.635184979	up
Com_192_neg	DL-4-Hydroxyphenyllactic acid	C9 H10 O4	136.05253	5.181	135.04527	Invalid mass	Invalid mass	No match	383690342	601593556.9	672738313.2	494618167.5	756247253.6	392357932.3	345241871.2	523138350	305648338.8	425276694.3	309396586.7	301120328.5	432824526.7	262812762.3	323739941.5	364669768.3	344823192.4	308691756.6	445444413.1	363351160.8	1.417624768	0.503475715	0.009664527	0.82	1.632707072	up
Com_3679_neg	acetoacetate	C4 H6 O3	102.03176	1.552	101.02448	No results	No results	Full match	4993037.433	6399048.476	7133053.984	6617005.621	9290073.218	4215401.536	4968742.016	6327988.76	4727139.022	9446831.371	10092330.82	7169241.456	8736333.192	7885961.792	9182862.514	7248986.312	5719467.039	8940143.124	9981570.431	12495505.38	0.733179649	-0.447761354	0.009670064	0.82	1.571265748	down
Com_5296_neg	2,3-dinor Prostaglandin E1	C18 H30 O5	308.19667	7.811	307.18948	Invalid mass	No results	No results	3146232.556	3582952.144	4824537.91	4640602.187	4125202.737	3965768.796	4378700.956	3282585.214	3844301.981	4700635.658	5832234.553	3735238.628	4472380.794	4124807.471	5575194.428	4324428.531	5156178.274	5007548.11	5607582.701	5301074.338	0.824059138	-0.27918022	0.009750751	0.81	1.539042313	down
Com_1428_neg	Lysopg 18:1	C24 H47 O9 P	510.29516	10.222	509.28812	No results	No results	Full match	20456346.99	30509116.06	23576081.63	27861013.5	20698113.92	24165272.34	31497829.02	21377359.4	29908958.39	33542729.98	28982422.59	25112061.15	30791313.02	34100615.73	36101001.39	32650791.04	25874558.04	37123998.83	48049212.35	39364281.8	0.779513889	-0.359353366	0.010132972	0.83	1.532330222	down
Com_3775_neg	Porphobilinogen	C10 H14 N2 O4	226.09538	4.906	225.08807	Full match	No results	Full match	7546832.444	10497213.38	10109429.72	10751868.51	9045598.609	7670403.54	5723385.814	8039251.173	8051753.658	7177266.277	5082819.544	5144887.037	8166095.287	8106907.909	7887926.345	6555180.431	5307613.094	4005340.743	7594877.665	6432547.164	1.316233373	0.396415307	0.010696341	0.79	1.579796787	up
Com_391_neg	LPC 20:2	C28 H54 N O7 P	593.36868	9.851	592.36151	No results	Invalid mass	No results	198964375.8	155635843.7	127116501.7	149858130.5	230803254.7	149822056.2	112922361.5	186471287.4	151044025.8	126049888.4	203957962.1	188363247.1	166396078.1	214664387.1	263835970	234665091.8	154605533.4	251887128.3	214813342.4	158233218.9	0.774432446	-0.368788697	0.010924293	0.85	1.526461615	down
Com_9823_neg	N-Methylhydantoin	C4 H6 N2 O2	114.04278	1.425	113.03545	No results	No results	Full match	674575.4465	578643.5438	653971.1053	583209.2804	673832.6196	586849.8228	489999.5166	577720.8958	597580.68	546289.6662	354819.2893	427997.7513	580750.3453	667157.0713	470365.6545	514332.9161	375015.2298	473155.308	477094.3958	580107.1786	1.211729488	0.277067661	0.011304432	0.83	1.574816768	up
Com_9432_neg	Ip7G	C16 H23 N5 O5	365.16973	4.991	364.16232	No results	No results	Full match	624339.7283	803516.0637	915887.1535	656275.233	529930.3753	708872.8319	400626.5809	644001.5605	442841.6322	542832.9877	924604.3101	730597.2547	798800.8907	938475.1024	1034466.023	642005.8012	927272.5809	696250.1083	671106.2439	729733.7177	0.774605516	-0.368466319	0.012584329	0.83	1.509983382	down
Com_131_neg	LPC 15:0	C23 H48 N O7 P	527.32198	8.917	526.31482	No results	Invalid mass	No results	613140452.1	955524937.2	893560204.1	863698971.1	1092451302	783404179.9	1069170683	1131749013	942260314.2	838488820.5	883576610.1	889884766.6	1174585625	1356276524	1262784856	999873558.7	1075024486	1051282031	1298418597	1348667942	0.809801164	-0.304360377	0.012786767	0.8	1.514649736	down
Com_55_neg	LPC 20:4	C28 H50 N O7 P	589.33727	8.917	588.32996	No results	Invalid mass	No results	2147229059	3404338036	2951124683	2882537738	3854394239	2479043253	3596766056	3954015189	3324712725	2822913229	3168291700	3101623864	4012466589	4422785884	4095014107	3408738450	3313972660	4067720080	4468832274	4799846273	0.808482931	-0.306710779	0.013360077	0.82	1.515989921	down
Com_2266_neg	(2S)-4-Oxo-2-phenyl-3,4-dihydro-2H-chromen-7-yl beta-D-glucopyranoside	C21 H22 O8	448.14113	11.851	447.13382	Invalid mass	No results	No results	10994339.87	14557509.95	9393754.625	9282769.365	8248009.261	15774258.38	23102967.26	7621661.812	6831553.381	4018343.913	9014185.482	7381625.106	4902250.145	5702612.621	5498626.148	5263787.392	6011807.223	7032538.995	4642168.105	6522446.37	1.77217265	0.825519162	0.013484454	0.85	1.529814927	up
Com_783_neg	FAHFA (20:4/20:4)	C40 H62 O4	606.46184	10.024	605.45477	No results	Full match	No results	38062652.4	61909753.44	61592506.38	78186392.53	44734242.35	65531794.33	65937956.84	47803498.59	71524121.25	71023955.79	69539893.69	75722925.99	67765849.41	70589600.12	85108029.53	91629420.44	75411022.89	77881839.04	71203714.95	65864862.71	0.807636893	-0.308221279	0.013718489	0.82	1.515847592	down
Com_1125_neg	FAHFA (16:0/18:2)	C34 H62 O4	534.46183	10.464	533.45453	No results	Invalid mass	No results	23621768.4	37817957.43	27320052.78	31700071.14	14090401.13	31674719.41	29355609.65	26969854.03	30528722.61	36502834.73	46267816.52	43117337.11	65605139.37	31637520.61	30997381.4	49110752.77	33870308.24	26728958.1	37218138.19	38691697.49	0.718129067	-0.477684937	0.014290594	0.81	1.485187378	down
Com_6994_neg	LPC 22:5	C30 H52 N O7 P	615.35518	9.559	614.3479	No results	Invalid mass	No results	271385.2651	578977.0509	784599.3181	1188230.981	861576.3108	613454.4825	271134.8563	818397.2695	1051438.285	964250.8236	919556.0866	629761.3044	1499391.542	1813955.414	1660694.912	1212605.539	478393.9785	1063153.943	1878020.876	3702921.52	0.498264765	-1.005015539	0.018186388	0.82	1.451878496	down
Com_1888_neg	Lysopc 16:1	C24 H48 N O7 P	493.31637	9.214	492.30899	No results	No results	Full match	12898850.4	15979568.29	23681704.28	22102416.32	20958900.87	13083990.89	15242097.8	22208091.84	19134409.61	21837752.94	17991387.64	20352434.11	29925071.53	33912692.58	32184335.79	24673171.73	18471259.18	22435653.91	21134465.29	22567264.98	0.768025945	-0.380773047	0.018720584	0.77	1.45344592	down
Com_7004_neg	FAHFA (18:1/22:5)	C40 H66 O4	610.49261	10.561	609.48541	No results	Invalid mass	No results	1898309.194	1524545.62	952238.9745	1170479.838	517977.2108	1130138.247	692469.6957	837015.1857	1114071.476	1698579.399	3145607.719	1957388.021	1390325.568	1900408.676	1887320.093	2792692.977	1774462.662	888687.7765	1050487.354	1366458.532	0.635448216	-0.654153534	0.020613279	0.79	1.481961031	down
Com_757_neg	N-Acetyl-L-tyrosine	C11 H13 N O4	223.08439	5.182	222.07704	Full match	Full match	Full match	47739060.07	90417699.99	67072460.04	94684199.43	123108198	67499628.9	35356853.58	61824162.94	51355274.74	61811402.72	23083241.47	24715613.29	52024156.65	40006544.63	42611777.25	51196627	53263700.88	35491749.19	50947388.5	87363351.95	1.521299383	0.605304095	0.020676906	0.8	1.462725107	up
Com_762_neg	FAHFA (18:0/20:2)	C38 H70 O4	590.52456	11.254	589.51727	No results	Full match	No results	82807232.28	65926582.7	28569560.33	22104236.58	24629452.93	14965923.35	41244879.29	19713903.01	24380448.32	39411426.27	88479162.4	76819261.91	89492160.86	81420957.57	46453580.8	37188479.86	20422854.21	31584441.35	112290223.4	78206535.56	0.5491801	-0.864648745	0.02136829	0.79	1.390535864	down
Com_610_neg	9-HpOTrE	C18 H30 O4	310.21417	7.686	309.20682	No results	No results	Full match	62581822.76	57985285.68	83824166.12	133546450.8	113097858.9	79585414.41	50876250.54	63487021.31	69758107.32	79604298.64	87531679.12	85192805.4	113906596.6	119273843.8	103788450.4	89565942.45	94971735.68	101757574.5	96762731.85	106771793.7	0.794725639	-0.331471207	0.022183738	0.82	1.4375308	down
Com_91_neg	LPC 16:1	C24 H48 N O7 P	539.32173	8.685	538.31451	No results	Invalid mass	No results	825249615.8	1274205814	1155300694	1810817320	1365801595	993347189.4	1261885082	1337746701	1747563496	1152779688	1556772696	1770756600	1368232467	1755742699	1662259901	1938767580	1244200117	1483748953	1466762535	1549128567	0.818206681	-0.289462778	0.022973041	0.8	1.399757012	down
Com_5347_neg	Levodopa	C9 H11 N O4	197.069	5.189	196.06172	No results	No results	Full match	3400971.742	2903260.263	3782877.345	3216062.593	3634638.248	3029435.932	2388223.962	3503569.062	2484200.228	3481924.341	5693400.818	3642219.734	4226136.329	3282909.999	3126082.921	3726972.923	2908538.249	3661378.158	4493888.016	4381162.994	0.813055097	-0.298574975	0.023606587	0.79	1.368124205	down
Com_1750_neg	2-Hydroxyhippuric acid	C9 H9 N O4	195.05332	4.99	194.04607	Full match	Full match	Full match	8939782.558	33922976.04	13680710.83	9728606.607	12147631.49	5337225.528	5362161.465	7749061.633	8989941.599	11256576.72	6982747.978	4793346.107	4946920.034	4977902.523	6608326.422	7592562.711	4867674.421	5037146.459	9110253.306	10525686.02	1.7895795	0.839620635	0.026404309	0.83	1.43968513	up
Com_67_neg	7-Ketodeoxycholic acid	C24 H38 O5	406.27181	6.667	405.26456	No results	No results	Full match	73842402.34	72727040.92	178319735.5	52431480.64	68519578.94	8083017.96	180434158.3	250946689.6	9684347.66	61721130.18	550477312.3	91027216.92	282336550.2	71811352.93	537005389.1	97103649.78	2945930782	153143330.7	53878387.86	201922375.2	0.191931671	-2.381335304	0.026777887	0.78	1.338418612	down
Com_2597_neg	3-Methylamino-L-alanine	C4 H10 N2 O2	118.07838	6.209	117.07111	No results	Invalid mass	No results	549916.5241	3847372.944	8832207.601	1852418.505	3715651.979	1091698.038	4681695.702	3491736.532	831806.2506	11297088.65	10908585.88	3158952.069	7133713.276	4909616.436	6355204.745	3504833.64	7035718.421	18692466.61	6406259.682	6294526.076	0.540210474	-0.888406483	0.026972924	0.76	1.412488898	down
Com_530_neg	Tetradecanedioic acid	C14 H26 O4	258.18327	7.064	257.17603	Full match	No results	Full match	81617189.81	76045692.29	89486659.83	106985810.2	89421086.54	68478109.96	87452499.8	77450628.99	158956072.1	105495900.9	126042972.4	100120734.3	103790284.4	108045028.2	159298108.7	111312701.5	90427984.16	98739631.4	120074388.3	176269517.8	0.788353419	-0.343085559	0.027096074	0.84	1.345698427	down
Com_3362_neg	D-Glucarate	C6 H10 O8	210.03804	1.397	209.03076	No results	No results	Full match	12079864.01	10295999.81	11985344.44	8801151.214	15488433.52	10327611.41	8970852.845	10305440.14	10851990.08	9286075.741	7612375.649	6647393.923	11994804.52	11369044.91	9767275.16	8132149.194	6924771.818	7579592.62	7749665.468	11011747.62	1.220792912	0.287818491	0.028966689	0.75	1.368298095	up
Com_3410_neg	13,14-dihydro-15-keto-tetranor Prostaglandin D2	C16 H26 O5	280.16557	7.069	279.15796	Invalid mass	No results	No results	7207414.082	7840071.444	9653212.646	10951079.92	9119047.484	8754734.631	9131791.251	5324240.145	10240074.87	12192728.86	10886885.91	9224261.084	9955615.314	11884369.67	14019777.84	11603982.24	8920271.075	10725649.26	10163093.86	12335948.74	0.824047711	-0.279200226	0.02910509	0.78	1.349451237	down
Com_138_neg	Deoxycholic acid	C24 H40 O4	392.29253	6.924	391.28534	Full match	No results	Full match	38300332.15	29332290.76	81789931.69	35162434.56	32252249.03	3391088.361	120614759.7	173775472.1	7564260.912	26927181.07	263741242.7	60750543.13	105817004.3	31905130.5	150951053.2	50489401.11	1069136245	255176365.1	29389796.61	86896935.26	0.260952373	-1.938141575	0.029360371	0.77	1.319066003	down
Com_3590_neg	(3beta,9xi)-3-(beta-D-Glucopyranosyloxy)-14-hydroxycard-20(22)-enolide	C29 H44 O9	582.30391	6.202	581.29663	Invalid mass	No results	No results	794655.1275	1068172.284	1020701.125	1075112.538	1280285.825	926012.3213	1123196.021	1567534.308	1079526.083	995559.4659	7222174.551	991323.864	3081587.272	1064877.629	5216165.068	808666.242	10487477.55	2042098.373	1127517.372	1439047.07	0.326476997	-1.614946751	0.0311989	0.74	1.384743471	down
Com_117_neg	��-Muricholic acid	C24 H40 O5	454.29261	6.749	453.28519	Invalid mass	No results	No results	219472228.3	175192730.6	288297426.1	201253583.2	198786191.2	31715950.51	301716894.1	433185231.1	81899730.74	216146772.8	995605467.1	209062007.5	514718303.3	171658915.4	698531385	194060318.7	1268012110	715075487.8	110638948.7	435692913.4	0.404224385	-1.306771738	0.033604022	0.72	1.291285161	down
Com_2154_neg	13,14-dihydro-15-keto-tetranor Prostaglandin E2	C16 H26 O5	298.17793	6.817	297.17065	Full match	No results	No results	12468215.86	12082189.56	20148374.49	16306083.98	16847768.81	10479177.72	12164567.56	15515844.83	14074459.31	16218023.33	13589184.59	13911918.15	16849496.25	15631633.19	18921087.71	16773442.07	18702903.9	24789032.74	19152465.9	18110754.06	0.829241708	-0.270135415	0.034735695	0.77	1.331613973	down
Com_110_neg	(3-Methoxy-4-hydroxyphenyl)ethylene glycol sulfate	C9 H12 O7 S	264.03034	5.508	263.02277	No results	No results	Full match	1576874320	992187058	895451510.3	259980220.2	935974072.1	627150864	969116015.8	542636225.2	499251034.4	144451248.2	1005889124	287214081	466950097.9	247518154.7	166504078.3	1013684505	420188153.7	105673063.4	52641232.26	84675502.66	1.932794706	0.950688409	0.036072681	0.74	1.317100917	up
Com_3148_neg	FAHFA (20:4/18:3)	C38 H60 O4	580.44605	9.873	579.43842	No results	Invalid mass	No results	5978614.885	5099320.006	5519853.557	5447779.293	5347159.69	13335999.35	6261770.004	3811964.622	4225460.591	5810523.765	9672967.072	10241051.41	8353521.523	4948284.076	5273116.199	10625337.46	5430381.645	7579409.765	9066053.257	12835075.31	0.724050016	-0.465838735	0.036289236	0.72	1.369108368	down
Com_1665_neg	Methionine	C5 H11 N O2 S	149.05125	1.931	148.04398	No results	No results	Full match	20297163.74	26997099.01	23761870.81	34102752.72	40729369.7	31816275.1	27746477.81	31811207.83	34947219.38	16778002.79	15299235.09	16331948.18	19793088.64	26873915.56	25564648.68	26377934.5	20527229.53	18899302.37	25613053.65	28247929.86	1.292845053	0.370549379	0.038492577	0.79	1.305704136	up
Com_69_neg	Hippuric acid	C9 H9 N O3	179.05829	5.363	178.05101	Full match	Full match	Full match	222224347.1	1240085684	215402206.8	884251921.9	926844802.8	709546426.2	31121585.47	1100835993	166711167.6	335923533.8	2016326874	402911144.8	1932097718	954157074.7	722656337.5	2497395955	2765691320	398323303.9	598292747.7	673882310.6	0.450012885	-1.151961784	0.038963598	0.74	1.285672126	down
Com_19_neg	Cholic acid	C24 H40 O5	408.28715	6.71	407.27951	Full match	No results	Full match	619565069.5	585764397.8	1417679193	671983035.1	710228149.2	110259138.6	1272235280	1464550279	292522930.8	733201971.4	3342205617	689058085.7	1718222031	583627723.8	2562773079	681945595.3	13508384023	2406395235	489026868.9	1466120838	0.287017582	-1.80078898	0.039596293	0.74	1.259042595	down
Com_335_neg	(��)12(13)-DiHOME	C18 H34 O4	314.24552	7.242	313.23819	Full match	Full match	Full match	320013031.8	219984537.8	243292530.5	252023757.9	325476431.6	243445409.6	105662476.5	185821985.2	167845662.4	77657751.92	188165994	183256408.8	128991106.2	115549503.3	233115362.1	273458583.1	74193199.56	42663256.15	48606065.72	44506587.96	1.606914691	0.68429334	0.040842259	0.76	1.271147758	up
Com_846_neg	L-Glutathione oxidized	C20 H32 N6 O12 S2	612.15119	1.453	611.14404	Full match	Full match	Full match	48806454.32	76856608.65	61219873.44	41091103.69	48752814.99	51040202.51	35237751.72	47784570.39	46651335.63	75576624.21	80811081.91	68149177.1	74793466.45	62685447.84	76534311.87	58065609.74	80340819.46	47159789.51	54914310.9	52355481.61	0.81276246	-0.299094327	0.041073352	0.77	1.260285781	down
Com_2055_neg	D-Sedoheptulose 7-phosphate	C7 H15 O10 P	290.0458	5.566	289.03854	Invalid mass	No results	No results	26392395.55	12983122.75	16129548.78	10883603.16	29427287.36	15976252.33	6406201.038	15505429.03	22319760.33	8408158.258	10855801.2	11792098.67	12776817.81	9469617.255	19241747.21	13182000.16	10087546.43	3496478.079	3409575.905	6170348.786	1.63642948	0.710551433	0.042282522	0.77	1.25000419	up
Com_444_neg	Prostaglandin H2	C20 H32 O5	334.21436	7.009	333.20703	Invalid mass	No match	No match	213146824.7	21291232.49	25736029.48	20038598.8	23309078.45	34195035.58	12803098.35	26197606.21	25086913.79	81797308.77	42662747.13	24637592.5	15591811.35	11736573.5	14315850.74	14286486.31	15226528.75	15180652.39	13108215.34	20030243.88	2.58919727	1.372504888	0.04564229	0.81	1.265943388	up
Com_139_neg	(+/-)12(13)-DiHOME	C18 H34 O4	296.23478	7.891	295.22748	Invalid mass	No results	No match	1025911904	649569751.1	466589561.5	435793383	341907029.6	1118241275	403616688.4	547497728.4	385700061.8	238405911.7	606779103.4	697837900	283414760	220538727.9	373014414.1	434979645	432101254.7	180699754.3	126962864.2	121648303	1.613936416	0.690583742	0.046383758	0.74	1.317743194	up
Com_5971_neg	DL-Serine	C3 H7 N O3	105.04272	1.24	104.0355	No results	No results	Full match	2494517.301	2616295.223	1931326.198	3286811.61	5817605.536	2628640.932	2755079.075	2732438.544	3206324.945	3120566.655	2500210.575	2850728.747	3209635.382	4861434.723	5426012.726	3784218.509	3434859.463	3742215.897	4074473.609	5195020.658	0.782767075	-0.353345021	0.048071919	0.79	1.223896149	down
Com_1364_neg	11��-Prostaglandin E2	C20 H32 O5	334.21218	8.095	333.20499	Invalid mass	No results	No results	16112306.79	9238525.067	18024679.59	12916796.66	16063933.44	8135807.407	17630776.22	20312800.56	11336979.97	18225025	43632632.33	20976602.53	23740437.44	17711015.53	20926822.53	14133025.61	23109386	14281528.05	11902650.91	18510126.75	0.708379456	-0.497405723	0.048656348	0.77	1.210111718	down
Com_1025_neg	13(S)-HOTrE	C18 H30 O3	294.21925	7.611	293.21191	Full match	No results	Full match	72189272.91	43122563.83	51756565.1	57595458.06	52174523.91	65259956.21	26790444.19	42820138.52	39183152.8	27472455.62	45690641.12	54011311.88	33214040.74	31214074.49	41244146.1	52690371.52	30988637.99	19211389.72	16946981.96	15596967.08	1.403616527	0.48914884	0.049611814	0.72	1.253402509	up
