# Supplementary material for: Comparative Metagenomics and Metabolomes Reveals Abnormal Metabolism Activity Is Associated with Gut Microbiota in Alzheimer’s Disease Mice
Source: Int J Mol Sci. 2022 Sep 30;23(19):11560. doi: 10.3390/ijms231911560 (PMC9569518; doi:10.3390/ijms231911560)
Supplement: Supplementary file 1 [file ijms-23-11560-s001.zip › Supplementary Files/Tables/Table S3/Supplementary Table 3c. Differential hippocampus metabolites between PAP mice and WT mice..xls]

ID	Name	Formula	Molecular Weight	RT [min]	m/z	mzCloud_Results	mzVault_Results	MassList_Results	neg_PAP1	neg_PAP2	neg_PAP3	neg_PAP4	neg_PAP5	neg_PAP6	neg_PAP7	neg_PAP8	neg_PAP9	neg_PAP10	neg_WT1	neg_WT2	neg_WT3	neg_WT4	neg_WT5	neg_WT6	neg_WT7	neg_WT8	neg_WT9	neg_WT10	FC	log2FC	Pvalue	ROC	VIP	Up.Down
Com_6957_neg	Nicotinamide adenine dinucleotide	C21 H27 N7 O14 P2	663.10152	1.439	662.09473	No results	Invalid mass	No results	1441704.933	1050079.201	1127712.431	1030055.861	1084038.968	1094522.689	909174.7664	1414994.6	1669726.873	1538186.012	1393361.771	1952648.624	2175328.236	3369573.617	1473472.091	2257007.264	1436320.556	1872969.921	2093226.974	2387585.798	0.605550765	-0.723680184	0.00030743	0.91	2.142605712	down
Com_223_neg	Eicosapentaenoic acid	C20 H30 O2	302.2205	9.404	301.21329	Invalid mass	No results	No results	382339171.4	311423018.1	399855442.1	387994726.2	341357644.8	374238384.1	343490923.1	348396614.1	368527731.8	393778716.1	360511796.7	274241078.7	276515098	274193675.5	291812122.3	290651765.1	200696549.9	194213833.5	285797023.1	362404051.4	1.298952087	0.377348217	0.001906445	0.92	1.810284154	up
Com_240_neg	(��)10(11)-EpDPA	C22 H32 O3	344.23077	8.035	343.22345	Invalid mass	Invalid mass	No results	128137224.1	63646166.49	179128667.3	129607409.8	96205036.07	51697110.34	87473352.37	112292258.7	187594866.5	116328867.9	190849333.2	162099110	169022611.7	151762842.9	128209971.5	374378557.4	459615342.2	172368437.8	210130553.7	155110820.5	0.530060151	-0.915772009	0.00340178	0.87	1.582894953	down
Com_3749_neg	PS (18:0/20:4)	C44 H78 N O10 P	811.52946	9.674	810.52197	No results	Invalid mass	No results	5859039.435	5001579.847	348194.988	459206.0981	2553073.986	3018522.222	3816751.145	2839979.61	4215824.352	3103246.346	5874101.827	6304517.563	6012190.33	7539383.219	5875030.507	5417890.73	11792698.63	9217611.64	8504250.268	5304667.699	0.43449889	-1.202575604	0.006371781	0.98	1.792591713	down
Com_3888_neg	Nervonic acid	C24 H46 O2	366.3449	11.637	365.33737	Invalid mass	No results	No results	3231373.621	7270667.335	7531248.016	3202999.334	2474624.577	3338914.235	5325868.44	5442373.15	5858616.608	2912732.673	2636757.01	2878810.218	2099902.778	3567017.618	2167416.966	4901951.609	2821175.387	2920308.12	2026833.294	1775893.53	1.676115501	0.745121569	0.007409127	0.85	1.803888411	up
Com_730_neg	Acetylcholine	C7 H16 I N O2	273.02127	1.846	272.01398	No results	No results	Full match	67273662.25	59696237.71	65561097.52	61800639.99	46547255.81	51473180.35	33518595.01	57187674.72	66378927.1	57881874.48	65401754.96	66423684.52	64072082.85	62540530.65	60048377.16	64443321.87	88685380.4	86185295.44	77642552.05	66637121.35	0.808054728	-0.307475088	0.013715186	0.82	1.414758859	down
Com_3309_neg	(��)9(10)-EpOME	C18 H32 O3	342.23643	8.301	341.22916	Invalid mass	No results	No results	3289374.22	1906103.717	3148455.752	2913864.861	2543851.779	2114396.595	2719009.919	3619388.346	7596012.978	3027202.902	4685706.481	5428841.879	5268966.45	5137153.131	3149389.473	9998023.828	13219605.86	3047378.361	5014300.605	3109319.271	0.566283251	-0.820404236	0.014658734	0.84	1.372334214	down
Com_2735_neg	Riboflavin	C17 H20 N4 O6	376.13327	5.353	375.12619	Invalid mass	Invalid mass	No results	5168002.581	2265153.514	6392840.863	6438906.946	4959666.31	2912251.098	4274141.262	3898819.91	2602873.007	3659721.065	9799128.511	4558147.868	3780348.314	4059946.24	5936806.825	12178699.28	10493080.2	14720806.51	4077363.961	6003222.446	0.56307044	-0.82861268	0.019064406	0.76	1.326965776	down
Com_85_neg	Thr-Leu	C10 H20 N2 O4	232.14276	7.337	231.1358	No results	No results	Full match	153762523.6	601174803.2	1224640148	633400702.3	316636607.1	502758247.1	508081261.8	370222302.8	806865304.9	1020050845	40369437.43	767534708.7	57923915.04	52702499.81	572706273.5	142554191.8	1661209085	66296269.15	189191941	43705678.65	1.707640919	0.772004639	0.019729675	0.77	1.67505647	up
Com_1894_neg	Kynurenic acid O-hexside	C16 H17 N O8	351.09508	1.905	350.0878	No results	No results	Full match	10328729.39	7302439.158	13060432.05	11553531.21	13080291.26	9250716.608	12644955.98	13361452.06	14449081.16	12067936.77	14322442.99	12470904.65	14978281.94	11956817.43	11573236.94	14705257.67	22467680.22	23701083.36	14090826.7	13422701.65	0.761924326	-0.392280378	0.019799461	0.8	1.366150898	down
Com_8518_neg	PE (18:2/20:4)	C43 H74 N O8 P	763.50511	10.781	762.49768	No results	Invalid mass	No results	408672.1609	774265.7636	434534.5483	1348765.873	407638.0937	276518.8007	483688.6087	902364.0104	355765.7204	737951.4956	502567.1462	460197.7609	403092.6219	454370.8062	237299.1109	162850.0096	598888.1987	273246.5879	246991.8139	206255.0463	1.728872407	0.789831401	0.023225446	0.76	1.520167065	up
Com_1356_neg	7-Hydroxy-4-chromone	C9 H6 O3	162.03196	1.925	161.02461	No results	No results	Full match	21175173.58	13101557.8	15828296.12	21102846.3	21775344.58	13238103.83	6863631.985	30424391.7	23090581.67	24827594.22	25958699.11	22679334.14	30761522.01	28121270.17	21734500.54	21290925.18	29827048.01	27122428.12	27617936.08	24299868.23	0.737924196	-0.438455473	0.025628548	0.82	1.367882711	down
Com_4194_neg	13Z,16Z-Docosadienoic Acid	C22 H40 O2	336.29838	11.691	335.29108	Invalid mass	No results	No results	5369061.443	6735230.74	3644451.713	1816899.881	2324093.282	6335814.626	3490640.153	4067837.599	632744.1227	2746986.909	1577253.193	1879211.864	1825917.889	2856263.395	3507975.679	619056.5621	954304.7058	466176.4214	2642282.15	1364102.139	2.100532319	1.070754983	0.026052756	0.81	1.317344814	up
Com_7725_neg	4-Pyridoxic acid	C8 H9 N O4	183.05244	5.309	411.10309	No results	No results	Full match	571174.791	178743.2359	773220.8214	795919.4492	504282.3569	250140.1925	621686.7607	394200.3869	592276.0539	509091.3656	1720263.887	559994.7584	454018.4905	412956.0209	825001.6376	2007938.027	1388716.273	2312013.607	421379.0425	842659.3576	0.474258871	-1.076253334	0.026133046	0.74	1.277761126	down
Com_751_neg	Docosatrienoic acid	C22 H38 O2	334.28283	11.156	333.27542	Invalid mass	No results	No results	45053192.2	62205838.58	47692019.62	24864075.88	24296093.51	64240016.3	46704294.69	37340612.68	4291461.731	24165295.96	15429824.29	26036181.23	30873538.1	30819602.55	31096625.44	3638123.148	3148346.626	1040153.551	16878035.05	10403426.63	2.24872596	1.169107859	0.032725068	0.81	1.32924514	up
Com_254_neg	Dihydroxyacetone phosphate	C3 H7 O6 P	169.99598	1.349	168.98868	No results	Invalid mass	No results	198469010.3	262963417.2	197521352.8	196144918	195936846.9	160240700.7	277342511.9	211427832.4	189550702.8	173332729	297986316.9	208182324	266988323.1	217159071.3	236615998	267845134.7	485531634.2	341316816.2	226992597.6	165270254.4	0.760138099	-0.39566655	0.039726745	0.8	1.198352486	down
Com_1751_neg	N-Acetyl-L-leucine	C8 H15 N O3	173.10342	5.614	172.09619	Invalid mass	No results	No results	12326452.82	16620649.36	14353538.79	15409378.82	17410773.5	17896888.19	12231432.79	12547941.83	17409822.54	10563124.4	19589885.59	20815221.29	16891439.92	14904710.43	8954446.692	23377811.2	21183286.99	23061154.17	20143414.9	20833617.35	0.773471118	-0.370580674	0.041559443	0.82	1.185803381	down
Com_1458_neg	Capryloylglycine	C10 H19 N O3	201.13429	5.737	200.12698	Invalid mass	No results	No results	7228744.551	18819072.26	10163401.92	17827547.42	17230283.08	13781758.95	14449392.84	12605502.58	16008746.62	10954848.34	26088718.89	14016624.53	20404508.81	14106311.46	11515443.37	19480614.51	23003407.59	16378186.26	15722695.34	19316136.74	0.772467108	-0.372454591	0.044216731	0.76	1.219919868	down
Com_186_neg	11(E)-Eicosenoic Acid	C20 H38 O2	310.28302	11.422	309.27567	Invalid mass	No results	No results	338259939	419888638	261717981.5	106921672.1	131772434.7	480957499.8	326554552.1	291589520.4	34849916.16	206330142	101749239.7	229612887.4	175876985.7	173042139.3	234747107.4	31248176.39	57144192.9	17017678.62	125382893.1	94333203.06	2.095579452	1.067349221	0.046832395	0.81	1.248861239	up
Com_3522_neg	Erucic acid	C22 H42 O2	338.31401	10.175	337.30673	Invalid mass	No results	No results	5146334.809	10599971.01	7959068.299	3475353.497	2582227.899	2273354.691	7593567.641	9276387.764	8599443.977	2384326.451	4740012.231	4965702.882	3094330.554	3757839.57	2424248.245	2738858.001	3602685.279	3055459.067	316975.8743	2592543.19	1.914113478	0.936676362	0.049027304	0.7	1.385377074	up
Com_21_neg	Citric acid	C6 H8 O7	192.02465	2.033	191.01741	Invalid mass	Invalid mass	No results	5797403705	2937373150	6770934457	5507456433	5590695770	4757804138	4035583828	4872749478	5661887065	3565145450	7976084076	4607502251	5491336017	4534345797	5466738887	7086276526	6437113593	7771928235	5852601243	5562471975	0.814278105	-0.296406484	0.049774555	0.7	1.132049257	down
